# Supplementary material for: Co‐Occurring Sister Taxa of Mountain Butterflies Exhibit Distinct Cuticular Hydrocarbon Profiles
Source: Ecol Evol. 2025 Sep 3;15(9):e72027. doi: 10.1002/ece3.72027 (PMC12405801; doi:10.1002/ece3.72027)
Supplement: Supplementary file 8 — Table S1: Individual identity, date and site of collection, and body part from which cuticular hydrocarbon compounds (CHCs) were extracted and corresponding relative abundances of tentatively identified CHCs. [file ECE3-15-e72027-s008.csv]

individual_ID	species	locality	sex	part	coll_date	X6.10.14.trimethyl.2.pentadecanone	Unknown..1	Unknown..2	Heneicosane	Docosane	Tricosane	(Z)-9-Octadecenamide..	Pentacosane	Hexacosane..	Heptacosane	Octacosane	Nonacosane	Triacontane	Hentriacontane	Tritriacontane	Unknown..3	Unknown..4	Unknown..5	Tetratricontane	Unknown..6	Unknown..7
100	sudetica	Hintisberg	female	body	212	0	0	0	0	0	5.540777825	0.805220224	15.07315397	0.786051638	37.20725645	0	18.99840639	0	3.332429848	0	1.508217184	4.261773144	4.093883253	8.392830082	0	0
100	sudetica	Hintisberg	female	wing	212	0	0	0	25.06003699	0	0	0	4.256429136	0	12.76372517	0	28.68172963	0	12.2276604	0	0	4.027050995	0	12.98336768	0	0
101	sudetica	Hintisberg	female	body	212	0	0	0	0	0	3.011954299	0	14.00139611	0.926823343	39.10874825	0	18.42267113	0	3.111628545	0	2.151550038	6.187606604	5.0800205	5.276853309	0	2.720747869
101	sudetica	Hintisberg	female	wing	212	0	0	0	0	0	4.573758627	0	2.471382927	0	8.850412325	0	29.69089406	0	19.88597909	0	0	10.74950962	9.928753219	13.84931014	0	0
102	sudetica	Hintisberg	female	body	212	0	0	0	2.481972049	0	4.113426132	0	14.88499694	0.934752132	41.57149199	0.417257805	17.30627041	0	4.165210703	0	1.163179211	2.288682657	3.092891251	6.471335769	0	1.108532952
102	sudetica	Hintisberg	female	wing	212	0	0	0	0	0	0	0	0	0	72.13801735	0	27.86198265	0	0	0	0	0	0	0	0	0
103	sudetica	Hintisberg	female	body	212	0	0	0	2.511794071	0	6.228383954	0	16.12798187	1.052876664	37.49735218	0.451918864	20.9203024	0	4.118151015	0	1.479564589	2.398403541	2.427518582	4.785752267	0	0
103	sudetica	Hintisberg	female	wing	212	0	0	0	0	0	0	0	6.614922582	0	24.06839435	0	36.26269442	0	22.02992677	0	0	0	0	11.02406187	0	0
104	sudetica	Hintisberg	female	body	212	0	0	0	0	0	5.197999127	0	15.88218417	0.873973117	46.41664243	0	21.17376327	0	3.828055339	0	0	2.439489584	0	4.187892961	0	0
104	sudetica	Hintisberg	female	wing	212	0	0	0	0	0	1.278455014	0	3.87300259	0	17.63665433	0	33.1310729	0	14.7596829	0	0	7.374304972	8.15949535	11.59911472	0	2.18821722
105	sudetica	Hintisberg	female	body	212	0	7.115684744	15.68423155	1.943717352	0	6.563146023	0.545765412	10.89032266	0.788843988	24.63689662	0.475027074	12.54096432	0	3.596325821	0	1.676313028	4.23820996	3.042189483	4.058061182	0.404994796	1.799305994
105	sudetica	Hintisberg	female	wing	212	0	0	0	0	0	1.64556169	0	6.15670851	0	19.40354229	0	29.26133726	0	13.41151061	0	0	9.757563655	8.03912589	9.905074916	0	2.419575178
106	sudetica	Hintisberg	male	body	212	0	0	0	0	0	4.53066362	1.172206186	20.25408077	0.516885087	40.28222163	0	21.62507183	0	5.14979529	0	0	2.767825411	1.518342197	2.182907985	0	0
106	sudetica	Hintisberg	male	wing	212	0	0	0	0	0	3.226648684	0	2.325842565	0	8.211630968	0	22.89817823	0	20.19306929	3.90287284	3.603870793	12.90484203	9.738355065	10.60925854	0	2.385430991
107	sudetica	Hintisberg	male	body	212	0	0	0	0	0	5.020138493	0	14.80152489	0.869963551	30.43375108	0.533620482	21.0546362	0	6.059171104	0	2.864539263	5.990621701	4.99867348	4.855545446	0	2.517814314
107	sudetica	Hintisberg	male	wing	212	0	0	0	0	0	4.345915513	0	2.779364152	0	8.501513969	0	26.8957897	0	29.33275798	3.555340505	2.05587804	7.234102505	5.488853346	7.780886258	0	2.029598029
108	sudetica	Hintisberg	male	body	212	0	0	0	5.441081384	0	7.296061137	1.058231846	15.10848318	0.739188103	27.26950161	0	17.31715983	0.05516493	4.590392335	0	3.463424822	5.361150038	4.886754737	4.004707108	0	3.408698935
108	sudetica	Hintisberg	male	wing	212	0	0	0	0	0	6.459742751	0	9.199259255	0	16.02476432	0	33.44932886	0	17.47743437	0	0	6.581793577	5.402412001	5.173038727	0	0.232226141
109	sudetica	Hintisberg	male	body	212	0	0	0	0	0	4.909226845	0	16.4110718	1.357067889	30.35888298	0	20.45551503	0	1.815440726	0	3.087563709	9.119715172	6.538731519	5.757334022	0	0.189450314
109	sudetica	Hintisberg	male	wing	212	0	0	0	0	0	0	0	2.851988238	0	8.384880493	0	27.05928095	0	26.75889748	2.744215195	2.833779215	11.9012406	7.820947834	9.28744374	0	0.357326253
10	tyndarus	Grosse Scheidegg	male	body	188	0	0	0	0.414754592	0	58.01335765	0	19.4452606	0.580806223	10.32045303	0	6.81400291	0	1.051876643	0	0	2.85951926	0.499969097	0	0	0
10	tyndarus	Grosse Scheidegg	male	wing	188	0	0	0	0	0	24.43719011	0	10.4826046	0	7.433621586	0	40.40368181	0	17.24290189	0	0	0	0	0	0	0
110	sudetica	Hintisberg	male	body	212	0	0	0	0	0	5.351743701	0	15.91898665	0.878920278	27.05329898	0.415909125	18.78940997	0	6.478943964	0	3.262631663	8.257500191	5.658676418	3.844989059	1.551318863	2.53767114
110	sudetica	Hintisberg	male	wing	212	0	0	0	0	0	0	0	2.409253919	0	9.227628246	0	39.65763921	0	20.94787841	1.606219856	2.157846591	10.70045149	6.728813954	6.564268314	0	0
111	sudetica	Hintisberg	male	body	212	0	0	9.818370981	4.720922329	0	6.414507944	0	12.76876934	0.816957877	24.37065986	0.310553895	17.3117061	0.167041231	4.643589948	1.014500503	2.463339746	3.447887185	3.250930161	5.11324092	0.98804918	2.378972801
111	sudetica	Hintisberg	male	wing	212	0	0	0	0	0	4.102363604	0	9.369104517	0	19.42865034	0	42.02307456	0	25.07680698	0	0	0	0	0	0	0
112	sudetica	Hintisberg	male	body	212	0	0	0	2.556017245	0	5.635849841	0	19.4112686	0.965282381	34.983625	0	19.80380754	0	2.638191622	0	1.972937997	4.215360643	3.678497261	3.117788012	0	1.021373861
112	sudetica	Hintisberg	male	wing	212	0	0	0	0	0	0	0	0	0	14.69317656	0	49.76053447	0	35.54628896	0	0	0	0	0	0	0
113	sudetica	Hintisberg	male	body	212	0	0	0	4.339229757	0	8.430754186	0	8.829069254	0.544855676	22.08719965	0.560570628	22.07151951	0	4.0272854	0	4.545007234	10.29991481	5.721465476	6.372937679	0	2.17019074
113	sudetica	Hintisberg	male	wing	212	0	0	0	0	0	0	0	2.465463848	0	7.229287949	0	30.39145743	0	18.27050438	1.942639923	4.107790045	15.99458235	9.468408437	10.12986564	0	0
114	sudetica	Hintisberg	male	body	212	0	0	0	1.585913405	0	10.08181253	0	20.92735613	1.415909053	40.58916656	0.662168382	18.56782582	0	3.809212165	0	0	0	0	2.360635956	0	0
114	sudetica	Hintisberg	male	wing	212	0	0	0	0	0	1.69252185	0	6.682756668	0	29.68352943	0	32.25034136	0	20.22910626	0	0	0	3.572106691	5.889637736	0	0
115	sudetica	Hintisberg	male	body	212	0	0	0	0	0	5.051144787	0	15.64496486	0.903974096	27.70800679	0.34201811	17.60008187	0	3.903732945	0	3.984388997	6.701201172	6.181886707	9.756338797	0	2.222260882
115	sudetica	Hintisberg	male	wing	212	0	0	0	0	0	1.708340784	0	4.538035098	0	9.555176169	0	29.97158148	0	18.19237713	2.068263431	3.660766697	8.876518747	7.225608804	14.20333166	0	0
116	euryale_adyte	Eggbergen	female	body	203	0	0	0	0	0.131995548	5.73706166	1.36683668	13.20605345	0.970604393	34.64187694	0.576137922	18.42908601	0	9.491668876	0	0	3.36134887	2.729630366	7.245211967	0	2.11248732
116	euryale_adyte	Eggbergen	female	wing	203	0	0	19.828401	2.965417751	0	9.581929952	1.085813482	1.785720423	0	5.520476202	0.348756942	27.69490738	1.088155564	20.28678405	2.66824864	0	2.580390768	0.814620097	0.924556059	1.457265992	1.368555701
117	euryale_adyte	Eggbergen	female	body	203	0	0	0	1.296286728	2.25404592	8.285960272	16.46062218	15.60397627	1.270775014	27.71823377	0.692644623	14.13611632	0.631162194	6.114768082	0.799111164	0	2.300321152	0.931867886	0	0	1.504108427
117	euryale_adyte	Eggbergen	female	wing	203	0	0	0	6.642799168	0	3.134186364	11.00491428	6.112949984	0	14.69945046	0.492587752	40.37273321	0	17.54037879	0	0	0	0	0	0	0
118	euryale_adyte	Eggbergen	female	body	203	0	0	0	2.923662571	0	10.13772708	1.676678695	17.90139856	1.335023128	36.09038205	0.773153361	17.46399341	0	5.96930971	0	0	2.285129844	1.113823575	0	0.778028831	1.551689193
118	euryale_adyte	Eggbergen	female	wing	203	0	0	0	25.17438002	0	10.7739947	2.71783122	3.130186196	0	8.208586059	0.572874567	31.90328614	1.225416984	16.29344411	0	0	0	0	0	0	0
119	euryale_adyte	Eggbergen	female	body	203	0	0	0	3.528707428	0.979785456	10.95876119	10.9662167	12.83858587	0.848523094	24.4668549	0	11.17853545	0	5.558420184	0	0	5.076053564	4.736120816	0	2.435417055	6.428018297
119	euryale_adyte	Eggbergen	female	wing	203	0	0	0	0	0	0	0	2.773849262	0	10.6915138	0	57.07225119	0	24.63241527	0	0	0	0	4.829970477	0	0
11	tyndarus	Grosse Scheidegg	male	body	188	0	0	0	0.393505874	0	44.69677811	0	21.01612153	0.618464752	12.5394678	0.15153647	6.955745865	0	3.019554188	0	1.206382782	5.841809913	2.538013569	0	0.459013626	0.563605528
11	tyndarus	Grosse Scheidegg	male	wing	188	0	0	0	0	0	31.34320673	0.701897891	15.42493203	0	14.71764281	0	24.7576439	0	10.44826267	0	0	2.606413969	0	0	0	0
120	euryale_adyte	Eggbergen	female	body	203	0	0	0	3.936425473	0	6.123095118	7.89419376	12.31449312	0.921659305	31.23209466	0.492857365	17.84320129	0	7.200221888	0.699824424	0	2.672709688	1.346271988	4.015349268	1.107184072	2.200418579
120	euryale_adyte	Eggbergen	female	wing	203	0	0	8.311445339	5.626627573	0	11.8685864	3.450561646	2.813241435	0	8.724050801	0.335206581	32.16622997	0.638984426	20.13475961	1.073230199	0	2.65070429	0.906570682	0	0	1.299801052
121	euryale_adyte	Eggbergen	female	body	203	0	0	0	2.084232156	1.433891542	8.327487323	13.07358733	15.276019	1.228819592	25.50362887	0.330414142	14.67380405	0	5.518131546	0	0	3.279477762	5.015521441	0	1.604587182	2.650398068
121	euryale_adyte	Eggbergen	female	wing	203	0	0	0	0	0	2.909857242	8.674008824	6.621057695	0	14.73547723	0.520549657	48.72351548	0	17.81553387	0	0	0	0	0	0	0
122	ligea	Eggbergen	male	body	203	0	0	0	12.92611635	0	8.970465787	11.98878455	15.31593565	0	20.83013355	0	14.15380257	0	5.945199751	0	0	4.113375299	5.569028633	0	0	0.187157867
122	ligea	Eggbergen	male	wing	203	0	0	0	0	0	5.921956135	0	7.164670538	0	6.96720036	0	56.38578614	0	23.56038683	0	0	0	0	0	0	0
123	ligea	Eggbergen	female	body	203	0.233184127	0	0	0.729034022	1.795799974	9.757376931	15.98461334	17.45760475	1.51632885	28.9105782	0.802452181	12.13207262	0.747728364	5.232596169	0.607746175	0	1.392613217	0.650870762	0	0.669077007	1.380323308
123	ligea	Eggbergen	female	wing	203	0	0	0	0	0.212515874	6.154430365	6.973325351	12.27652392	1.074687704	26.79578541	0.441933265	28.67438362	0	17.3964145	0	0	0	0	0	0	0
124	ligea	Eggbergen	female	body	203	0	0	0	0	1.251138861	11.48978088	22.20459245	20.15071318	0.99859806	22.89170582	0.388272507	11.29008228	0.332928998	5.103814829	0.33654706	0	0.655477066	0.818844893	0	0.946989162	1.140513946
124	ligea	Eggbergen	female	wing	203	0	0	0	2.212183367	2.825620346	2.18839715	30.84826504	3.624530591	0	8.046175947	0.231492756	23.14829139	0.615636799	23.43717713	2.822229483	0	0	0	0	0	0
125	ligea	Eggbergen	male	body	195	0	0	0	1.927980937	1.164337553	6.621599321	11.63432581	13.42276733	0.880048804	22.56481988	0.535640454	16.74128835	1.078907489	13.74966523	1.909926433	0	2.172333847	2.477071768	0	2.032375873	1.086910915
125	ligea	Eggbergen	male	wing	195	0	0	6.180219064	12.61187388	0	11.68409278	10.32602761	2.553228804	0.199772474	5.071814859	0.232096389	18.46214893	0.337244641	26.35265695	4.515811546	0	0.92489998	0.548112087	0	0	0
126	ligea	Eggbergen	male	body	195	0	0	1.882775299	4.480222163	1.849546335	5.5336955	28.63104694	8.903833242	0.539144381	13.85791137	0.295283314	13.6560502	0.397669946	9.632810864	0.693625391	0	2.408618021	1.473693484	0	2.106171571	3.657901978
126	ligea	Eggbergen	male	wing	195	0	0	0	6.248856075	2.16267819	0	41.54108909	2.271691334	0	4.02170297	0.186971807	17.74048202	0.676008501	20.84679578	2.557805103	0	0.901140441	0	0	0.844778679	0
127	ligea	Eggbergen	male	body	195	0	0	0	5.055319433	1.311219038	5.807711154	30.60726719	12.6350905	0.715374767	17.88553937	0.29825352	13.28370458	0	5.744819859	0.451021926	0	1.436076903	1.891241256	0	1.353755072	1.523605437
127	ligea	Eggbergen	male	wing	195	0	0	0	1.955306731	2.580969371	0.850786216	21.72411952	2.251799239	0	5.128765959	0.333279714	33.36842509	0.954299656	25.11853932	2.045392697	0	1.961938511	1.645183738	0	0	0.081194239
128	ligea	Eggbergen	male	body	195	0	0	0	1.25165134	3.200526856	4.076670658	33.66761273	7.081877022	0.558454	14.22539183	0.376615924	13.93697842	0.468905414	10.04344859	1.815825674	0	3.073021422	1.692751201	0	1.822737037	2.707531881
128	ligea	Eggbergen	male	wing	195	0	0	0	0	2.57926588	0.996131711	37.31584947	0.948830708	0	3.220245217	0.169318115	26.23591324	0.735413477	22.83275281	1.864761626	0	1.307986821	1.141816751	0	0.65171417	0
129	ligea	Eggbergen	male	body	195	0	0	0	0.651332652	0.657173442	4.42754932	15.48105807	12.25507314	0.83525634	20.82313798	0.433052005	15.12974118	0.350649842	8.767251542	0.461731521	0	3.774849325	4.210390636	6.751057372	2.215971128	2.774724503
129	ligea	Eggbergen	male	wing	195	0	0	0	4.361331887	0	14.08773595	10.19116143	1.756106979	0	5.196402392	0.205794792	40.59760739	0	15.84201225	1.086915429	0	1.873116136	0.747737801	3.272550128	0	0.781527431
12	tyndarus	Grosse Scheidegg	male	body	188	0	0	0	0	0	39.65000204	0	22.97958984	0.568552757	18.13455691	0	8.247739515	0	3.316251491	0	0	5.878564256	1.224743192	0	0	0
12	tyndarus	Grosse Scheidegg	male	wing	188	0	5.771545007	16.48034883	0	0	8.708891678	3.137736833	7.98334835	0	10.20170639	0	34.21243864	0	8.222575055	0	0	5.281409219	0	0	0	0
130	ligea	Eggbergen	male	body	195	0	0	0	2.966766943	1.248614949	5.092772628	39.53928388	10.02755777	0.553960358	17.06322981	0	10.79894118	0	6.406435557	0	0	2.433353389	2.590558889	0	1.27852465	0
130	ligea	Eggbergen	male	wing	195	0	0	0	4.210861973	0.222410585	3.553019125	19.06988003	2.076932573	0	4.644065562	0.202563451	29.32162775	0.885301359	29.0048855	2.526061955	0	2.212194488	2.070195641	0	0	0
131	ligea	Eggbergen	male	body	195	0	0	0	0.890593848	0	12.67234846	4.864180862	17.89634992	1.104387539	30.68235927	0.443696232	15.82304573	0.412804549	7.959506696	1.22969543	0	0.839233804	1.643292622	0	1.105519033	2.432986
131	ligea	Eggbergen	male	wing	195	0	0	0	7.576890053	0	4.585799043	4.739383575	7.216933811	0.503575554	13.91809457	0.354709028	33.74837239	0.919884502	22.31045954	2.118041413	0	1.680127187	0.327729336	0	0	0
132	ligea	Eggbergen	female	body	195	0	0	0	0	2.397478387	16.12372916	20.63445098	18.4449922	0.123586369	20.21785966	0.711262982	11.01046241	0.34181219	5.045144595	0.638885961	0	1.47928593	0.830104772	0	0.848035964	1.152908453
132	ligea	Eggbergen	female	wing	195	0	0	4.265927839	8.76016835	2.432717257	1.717772975	21.82989807	3.489381361	0.188171968	8.051701173	0.39088566	23.14992123	0.790082538	21.31593216	2.788386705	0	0.380938564	0.448114143	0	0	0
133	ligea	Eggbergen	male	body	195	0	0	0	0	2.707808814	5.079743157	27.64624055	12.16876033	0.743378568	19.38004663	0.217649883	14.1375008	0.541771444	8.444927276	0.832715158	0	1.407238702	1.958974405	0	1.865737984	2.867506302
133	ligea	Eggbergen	male	wing	195	0	0	0	6.343514854	0	15.04724751	10.02026229	2.569544518	0	5.84908904	0.198507409	22.82759642	0.955700941	29.46002773	3.601900301	0	1.717226154	1.143593544	0	0.265789297	0
134	ligea	Eggbergen	female	body	195	0	0	0	0.757065051	0.185140501	10.41721943	19.26094382	16.25248282	1.121229074	26.65673605	0.591771353	14.54510908	0.558571909	6.778313053	0.64332347	0	0.65657911	0.720182852	0	0.855332416	0
134	ligea	Eggbergen	female	wing	195	0	0	2.248335677	4.846687627	0	7.316049973	18.39523195	3.612919761	0.337519486	9.757103744	0.46072018	28.79433209	0.433907036	21.84708432	1.950108151	0	0	0	0	0	0
135	euryale_isarica	Stoos	female	body	208	0	0	6.422113964	0	0	5.917910056	26.57017114	15.05057427	1.108021804	28.20489065	0	7.16618155	0	3.023451363	0	0	2.110345269	1.530111093	0	0	2.896228837
135	euryale_isarica	Stoos	female	wing	208	0	10.34733058	0	0	0	2.362510446	24.08064615	3.582147733	0	8.405712923	0.36715158	31.28064116	0	8.950214414	0	0	3.69916489	3.033755732	0	1.013248835	2.877475563
136	euryale_isarica	Stoos	female	body	208	0	0	0	6.235374152	1.876284295	11.55238804	13.61406215	17.87684583	1.65219704	28.99851513	0.616002811	11.17101432	0.339147065	3.746451108	0.416064736	0	0.68340525	0.367530923	0.809965191	0	0.044751966
136	euryale_isarica	Stoos	female	wing	208	0	0	0	0.734043067	0	1.606129542	15.60505111	5.809013093	0.570770066	14.56943186	0.684880171	38.38475968	1.143214882	20.89270653	0	0	0	0	0	0	0
137	euryale_isarica	Stoos	female	body	208	0	0	0	6.308402112	5.726752068	4.807121265	36.02312981	10.17882104	1.013093653	18.82043541	0.366922764	8.798982878	0.284527579	3.687558798	0.532170613	0	0.846232855	1.131706977	0	0	1.474142175
137	euryale_isarica	Stoos	female	wing	208	0	0	0	2.47049963	4.160845463	2.387471167	31.74079258	3.274649552	0.429509525	9.365184467	0.465236302	23.58723311	0.828094206	14.75374032	1.416836602	0	2.107818317	0.816211803	1.599819431	0.596057519	0
138	ligea	Sisikon	female	body	221	0	0	0	0	3.491378485	8.628634	35.31058393	11.95449936	0.56950587	15.51250345	0	9.842524456	0	4.530512689	0.604650784	0	3.575545085	1.536072638	0	1.883198102	2.560391145
138	ligea	Sisikon	female	wing	221	0	0	6.277104776	2.652373602	1.149087281	20.32149857	5.159090003	4.610391941	0	10.93417435	0.256742499	25.17730801	0	19.47130033	2.009932866	0	0.544579121	0	0	1.436416639	0
139	ligea	Sisikon	female	body	221	0	0	7.440198431	1.664580644	3.152705577	9.939956006	29.10403449	14.10611233	0.71720612	20.11626719	0.300935712	8.293024857	0	3.358613272	0	0	1.100104039	0.706261332	0	0	0
139	ligea	Sisikon	female	wing	221	0	0	0	4.290950698	2.821441486	2.607014668	26.98835234	4.497694976	0	10.52895305	0.301466296	27.8084995	0.475213008	17.46514238	1.386922451	0	0.828349143	0	0	0	0
13	tyndarus	Grosse Scheidegg	male	body	188	0	0	0	0	0	56.25070483	0	19.26815382	0.606829868	12.76330702	0	5.0540058	0	1.629824888	0	0	3.234620552	1.192553228	0	0	0
13	tyndarus	Grosse Scheidegg	male	wing	188	0	0	0	0	0	24.15091754	0	10.40479548	0	17.40582619	0	33.15157259	0	10.75885575	0	0	4.128032453	0	0	0	0
140	ligea	Sisikon	female	body	221	0	0	0	0.274739326	2.556384196	9.376481873	47.91962887	13.54293139	0.730597871	12.06168607	0.254718129	6.070674727	0.111819889	3.381612771	0.141236573	0	1.164534502	1.013437451	0	0.597039372	0.802476983
140	ligea	Sisikon	female	wing	221	0	0	0	0.617933992	5.93006135	1.089973021	63.09665009	2.462505667	0	5.772319177	0.113047043	9.905048592	0.372747842	9.58937123	1.050341999	0	0	0	0	0	0
141	ligea	Sisikon	female	body	221	0	0	0	0.623936583	0	16.64537046	3.748676149	25.61286652	1.247006644	28.28894077	0.576570799	12.29339311	0.528641734	4.758657798	0	0	2.309220252	1.220988674	0	1.045749881	1.099980624
141	ligea	Sisikon	female	wing	221	0	0	0	0	0	4.755488487	2.162630265	7.947767029	0.805722115	18.86401575	0.646644643	33.4630238	0.174568654	26.01767471	2.493365439	0	1.855970216	0	0	0.813128895	0
142	ligea	Sisikon	female	body	221	0	2.082442265	6.400448002	0	0.521361942	13.13935135	10.80308548	20.95314648	1.004270725	26.66794544	0.328060066	11.23872847	0	3.869675227	0	0	1.080456961	0.784180807	0	0	1.126846789
142	ligea	Sisikon	female	wing	221	0	0	0	2.371111882	0	3.420928472	24.0987445	6.792528623	0	14.80090432	0.276062643	25.70876381	0	22.53095574	0	0	0	0	0	0	0
143	ligea	Sisikon	female	body	221	0	0	0	0	8.716816668	8.161585581	41.8682867	12.73755229	1.174059607	17.23494546	0.33135321	6.446873412	0.237722605	1.118740727	0.310081131	0	0	0.548988597	0	0.481748557	0.631245449
143	ligea	Sisikon	female	wing	221	0	0.624976357	2.241541371	0	2.809751497	0	72.87488927	2.942209491	0	5.233260488	0.103946443	6.535150014	0.129586963	5.836063325	0.66862478	0	0	0	0	0	0
14	melampus	Rosenlaui	male	body	190	0	0	0	0	0	2.927729128	0	17.73865314	0	39.47018902	0	24.94051138	0	4.301205693	0	2.33109161	3.425732154	0	4.459503158	0	0.405384705
14	melampus	Rosenlaui	male	wing	190	9.878218306	0	0	0	0	0	0	2.112017768	0	10.59393991	0	42.38493778	0	35.03088624	0	0	0	0	0	0	0
15	melampus	Rosenlaui	male	body	190	0	0	0	0	0	4.882972405	0	23.14963407	0	33.19359703	0	31.20633981	0	7.567456687	0	0	0	0	0	0	0
15	melampus	Rosenlaui	male	wing	190	0	0	0	0	0	0	0	7.832606932	0	14.52633343	0	27.79241077	0	49.84864887	0	0	0	0	0	0	0
16	melampus	Rosenlaui	male	body	190	0	0	0	0	0	4.758784312	1.814294933	26.75718496	0	53.78479405	0	7.680216745	0	5.204725004	0	0	0	0	0	0	0
16	melampus	Rosenlaui	male	wing	190	0	0	0	0	0	0	0	7.218730838	0	8.120607396	0	49.83050072	0	34.83016105	0	0	0	0	0	0	0
17	melampus	Rosenlaui	male	body	190	0	0	0	3.290979484	0	10.48054017	8.803907863	24.60160034	0	30.55868636	0	16.57663899	0	5.687646798	0	0	0	0	0	0	0
17	melampus	Rosenlaui	male	wing	190	0	0	0	0	0	4.130713737	6.869618998	7.37511545	0	17.43605745	0	44.55307878	0	19.63541558	0	0	0	0	0	0	0
18	melampus	Rosenlaui	male	body	190	0	0	0	2.388964272	0	8.491215372	0	28.56984787	1.553302209	37.55812565	0.397227033	16.68207891	0	2.750313125	0	0.482149377	0	0	0	0	1.126776194
18	melampus	Rosenlaui	male	wing	190	0	0	0	0	0	0	0	6.877158863	0	14.03518361	0	39.59429288	0	39.49336464	0	0	0	0	0	0	0
19	melampus	Rosenlaui	female	body	190	0	0	0	0	0	6.260157897	0	24.926815	0	48.47030998	0	17.19961761	0	3.143099509	0	0	0	0	0	0	0
19	melampus	Rosenlaui	female	wing	190	0	0	0	0	0	0	0	10.32233558	0	25.29199323	0	28.36794135	0	36.01772984	0	0	0	0	0	0	0
20	melampus	Rosenlaui	male	body	190	0	0	0	0	0	7.38985383	0	30.30164186	0	43.40536271	0	12.24737206	0	6.655769541	0	0	0	0	0	0	0
20	melampus	Rosenlaui	male	wing	190	0	0	0	0	0	0	0	4.299675789	0	11.41903184	0	45.09203228	0	39.18926009	0	0	0	0	0	0	0
21	melampus	Rosenlaui	male	body	190	0	0	0	0	0	9.034124281	0	36.91776002	1.103903571	40.37111581	0	10.2486274	0	2.324468922	0	0	0	0	0	0	0
21	melampus	Rosenlaui	male	wing	190	0	0	0	0	0	0	0	30.50268678	0	14.55751878	0	54.93979444	0	0	0	0	0	0	0	0	0
22	melampus	Rosenlaui	male	body	190	0	0	0	0	0	6.163351335	2.014294925	28.03109031	1.192111878	38.68744204	0	17.16551155	0	5.330411312	0	0	0	0	1.265883059	0	0.149903587
22	melampus	Rosenlaui	male	wing	190	0	0	0	0	0	0	13.05750166	7.086905636	0	17.70603159	0	40.44954841	0	21.7000127	0	0	0	0	0	0	0
23	melampus	Rosenlaui	male	body	190	0	0	0	0	0	7.314315933	0	26.57245606	0	39.94644043	0	17.63614017	0	4.085188403	0	0	0	0	2.199726336	0	2.245732664
23	melampus	Rosenlaui	male	wing	190	0	0	0	0	0	0	0	0	0	19.30478906	0	54.75230419	0	25.94290675	0	0	0	0	0	0	0
24	melampus	Rosenlaui	male	body	190	0	0	0	0	0	7.220543671	1.494966778	29.88824558	0	37.22363805	0	18.95706949	0	5.215536432	0	0	0	0	0	0	0
24	melampus	Rosenlaui	male	wing	190	0	0	0	0	0	0	0	0	0	10.59360908	0	52.14385654	0	37.26253439	0	0	0	0	0	0	0
25	tyndarus	Grosse Scheidegg	female	body	208	0.303610645	0	0	0	0	26.23693699	2.512986993	19.78404397	1.171455034	26.66538548	0.402579008	14.87134289	0	2.640532847	0	0	3.821735595	1.589390554	0	0	0
25	tyndarus	Grosse Scheidegg	female	wing	208	0	0	0	0	0	12.64860762	0	9.980643605	0	16.0416513	0	45.17069322	0	16.15840425	0	0	0	0	0	0	0
26	tyndarus	Grosse Scheidegg	female	body	208	0	0	0	0	0.320337791	33.25629983	4.609137628	21.34712121	0.729220227	20.97323228	0.191190537	11.08330678	0	1.925477732	0	0.853926424	3.497597695	1.213151861	0	0	0
26	tyndarus	Grosse Scheidegg	female	wing	208	0	0	0	0	0	16.14203495	0	10.09303498	0	20.19042262	0	35.67774206	0	17.89676539	0	0	0	0	0	0	0
27	tyndarus	First	female	body	208	0	0	0	0	0	24.46014795	4.97564061	18.72972636	0.789567763	28.41347992	0	13.46903826	0	2.001580521	0	0	5.750780519	1.4100381	0	0	0
27	tyndarus	First	female	wing	208	0	0	0	0	0	9.134094418	0	8.17580052	0	22.04646577	0	51.19285283	0	9.450786463	0	0	0	0	0	0	0
28	tyndarus	Grosse Scheidegg	female	body	208	0	0	0	0	0	16.43128044	1.092653771	20.48144855	0	26.43375249	0	10.11829016	0	2.726928026	0	3.611353419	14.38372998	4.720563167	0	0	0
28	tyndarus	Grosse Scheidegg	female	wing	208	0	0	0	0	0	7.944191261	0	17.37163391	0	19.8003963	0	54.88377853	0	0	0	0	0	0	0	0	0
29	tyndarus	Grosse Scheidegg	female	body	208	0	0	0	0	0.543822142	18.96969151	16.46333266	16.27530421	0.817728794	22.03101086	0.270819953	12.50827461	0	1.529694427	0	0	8.275865372	2.314455474	0	0	0
29	tyndarus	Grosse Scheidegg	female	wing	208	0	0	0	0	0	4.077170521	4.098805363	6.537824248	0	16.16799908	1.112228889	62.02916678	0	5.976805115	0	0	0	0	0	0	0
30	tyndarus	First	female	body	208	0.368898102	0	0	3.219398778	0	24.57767794	0	19.94258738	1.162368799	24.98503336	0.390138306	12.3176648	0	1.706885261	0	1.039160104	8.3036895	1.98649768	0	0	0
30	tyndarus	First	female	wing	208	0	0	0	0.998578531	0	9.964904766	0	9.397129571	0	21.59003811	0.703524748	45.82249569	0	7.510982949	0	0	4.012345639	0	0	0	0
31	tyndarus	Grosse Scheidegg	female	body	208	0.229288061	0	0	0	0	24.60928858	4.683652397	18.36425564	0.969362127	24.62517539	0.408532453	13.3272445	0	2.839564681	0	1.269645338	6.790110374	1.883880464	0	0	0
31	tyndarus	Grosse Scheidegg	female	wing	208	0	0	0	0	0	15.43004446	8.960372614	11.53863482	0	22.29128072	0	37.25915278	0	4.520514613	0	0	0	0	0	0	0
32	tyndarus	Grosse Scheidegg	female	body	208	0	0	0	0	0	12.09655612	22.89452124	12.6969524	0.676560135	21.24216725	0	12.1776885	0	2.119324803	0	2.054157986	13.31474244	0.727329117	0	0	0
32	tyndarus	Grosse Scheidegg	female	wing	208	0	0	0	0	0	0	0	0	0	16.61328017	0	76.97892389	0	6.40779594	0	0	0	0	0	0	0
33	tyndarus	First	female	body	208	0.4072474	0	0	1.541387009	0.12143674	26.84032186	2.897249564	19.29436987	0.923180291	23.51394605	0.407576607	10.89775667	0	1.95804079	0	1.233372742	7.510101417	1.96719375	0	0	0.48681924
33	tyndarus	First	female	wing	208	0	0	0	0	0	9.378064418	3.735123312	8.373180747	0	18.81431089	0.798732488	43.58931366	0	10.12213307	0	0	5.189141407	0	0	0	0
34	tyndarus	Grosse Scheidegg	female	body	208	0.236954568	0	0	0	0	24.5211079	2.501332047	22.64209299	1.06156112	25.15626041	0.377040547	11.80292279	0.149272738	2.444964648	0	1.263629449	4.754384507	2.743797447	0	0	0.344678834
34	tyndarus	Grosse Scheidegg	female	wing	208	0	0	0	0	0	7.071155696	0	9.81212519	0	18.64003287	0	49.21063041	0	15.26605584	0	0	0	0	0	0	0
35	melampus	Rosenlaui	female	body	201	0	0	0	0	0.117176853	4.485721198	5.880495045	20.22079612	1.134481904	45.17843997	0.348390539	19.26177418	0	3.372724194	0	0	0	0	0	0	0
35	melampus	Rosenlaui	female	wing	201	0	0	0	0	0	0	0	2.549722415	0	15.79434	0	55.03721086	0	26.61872673	0	0	0	0	0	0	0
36	melampus	Rosenlaui	female	body	201	0	0	0	0	0	4.672296459	0.625712708	19.50940662	1.258909314	44.04141407	0.554981948	21.68432462	0	4.759814239	0	0	0	0	1.594191679	0	1.298948337
36	melampus	Rosenlaui	female	wing	201	0	0	0	0	0	0	0	5.723670231	0	13.14250451	0	45.38380955	0	35.75001571	0	0	0	0	0	0	0
37	melampus	Rosenlaui	female	body	201	0	0	0	1.577418552	0	6.912431227	4.974327294	17.51586281	0	41.62142864	0	20.17633816	0	4.35153364	0	0	0	0	1.832817171	0	1.03784251
37	melampus	Rosenlaui	female	wing	201	0	0	0	0	0	0	0	4.779139671	0	25.6401832	0	51.95195441	0	17.62872271	0	0	0	0	0	0	0
39	melampus	Rosenlaui	female	body	201	0	0	0	0	0	4.42200022	5.845645527	18.42441267	0.980954849	44.53743859	0.417089217	18.86779494	0	4.828345463	0	0.745021504	0	0	0.931297011	0	0
39	melampus	Rosenlaui	female	wing	201	0	0	0	0	0	0	0	3.118505982	0	19.19129992	0	42.28551986	0	35.40467423	0	0	0	0	0	0	0
3	tyndarus	Grosse Scheidegg	male	body	188	0.132189879	0	0	0.335812818	0.063102588	40.60701047	5.79179598	19.39043885	0.6396804	13.47724587	0	5.805434642	0	1.579313543	0	1.335710318	8.114878065	2.727386583	0	0	0
3	tyndarus	Grosse Scheidegg	male	wing	188	0	0	0	0	0	30.41715249	17.10814333	13.34403211	0	12.71567991	0	17.55588965	0	8.859102526	0	0	0	0	0	0	0
40	melampus	Rosenlaui	female	body	201	0	0	0	0	0	5.105827401	4.310858278	20.95769423	1.277545353	45.34112033	0.714033533	17.99261012	0	2.047011389	0	0.607318471	0	0	0	0	1.645980895
40	melampus	Rosenlaui	female	wing	201	0	3.945980181	17.43661142	0	0	3.640640762	0	2.444454163	0	10.26845501	0	32.2963876	0	23.459089	2.291952584	0	0	1.917050082	0	0	2.299379201
41	melampus	Rosenlaui	female	body	201	0	0	0	0.563746733	0	4.606655187	0	18.81815021	0	39.24935415	0	21.82996162	0	2.559099276	0	0	3.354204205	2.855565712	2.597119262	0	3.56614365
41	melampus	Rosenlaui	female	wing	201	0	0	0	0	0	0	0	3.966001511	0	12.67563831	0	45.6471359	0	37.71122428	0	0	0	0	0	0	0
42	melampus	Rosenlaui	female	body	201	0	0	6.36096395	0	0	4.106981877	17.39949313	13.33119368	1.046829955	30.89356248	0.392573767	11.91234307	0	3.239392974	0	1.485043538	1.589868617	1.523885418	2.602151625	2.218289649	1.897426265
42	melampus	Rosenlaui	female	wing	201	0	0	3.610900414	0	0	6.029298969	0	3.105397254	0	17.53983266	0	41.22382813	0	25.2291096	0	0	0	0	3.261632973	0	0
43	melampus	Rosenlaui	female	body	201	0	0	0	0	0	5.95842126	4.27229239	22.71574817	1.051746751	37.32245943	0.441339513	19.38776853	0	3.469963642	0	1.465576801	0	0	2.805045277	0	1.109638244
43	melampus	Rosenlaui	female	wing	201	0	0	0	0	0	0	0	6.006705395	0	18.27921903	0	32.4886996	0	43.22537598	0	0	0	0	0	0	0
44	melampus	Rosenlaui	female	body	201	0	2.052784882	7.503424988	0	0	7.04534814	5.657288208	15.34639218	1.116012795	30.62898206	0.567081037	16.66698282	0.433038341	7.721973353	1.098242324	1.029129447	0	0.642612085	0.937049341	0.613585448	0.940072551
44	melampus	Rosenlaui	female	wing	201	0	0	0	0	0	0	0	5.135818236	0	16.70564286	0	37.25194292	0	36.8250829	4.081513086	0	0	0	0	0	0
45	melampus	Rosenlaui	female	body	201	0	0	3.234332236	0	0.089348945	3.762597341	7.104680821	16.55112984	1.108594773	38.99362091	0.553671519	21.3640101	0	4.477620617	0	1.246508274	0	0	1.237555543	0	0.276329076
45	melampus	Rosenlaui	female	wing	201	0	0	0	0	0	0	0	3.350470246	0	13.81887633	0	41.98826424	0	32.90955203	0	0	2.947273097	0	4.495904751	0	0.489659303
46	euryale_isarica	Stoos	female	body	208	0	0	0	1.947227737	1.986069435	7.333924517	20.91588885	16.78491628	1.484392515	31.39583351	0.64439291	10.67075005	0.189881948	4.728995149	0.529329822	0	0.534729598	0	0	0	0.853667681
46	euryale_isarica	Stoos	female	wing	208	0	0	0	0	0	1.213910606	25.6499828	5.018138023	0	16.81799131	0	26.75713789	0.135691521	23.19485733	1.212290509	0	0	0	0	0	0
47	euryale_isarica	Stoos	female	body	208	0	0	0	0	1.674154556	6.756555189	35.81772247	15.73506452	1.06974764	26.5122816	0.403083333	8.585104982	0	2.621618362	0	0	0	0	0	0	0.824667347
47	euryale_isarica	Stoos	female	wing	208	0	2.713789782	10.84830284	0	0	1.957679232	13.57089314	4.99851494	0	15.32060258	0.494447711	35.73981949	0	13.47700513	0	0	0	0	0	0	0.878945146
48	euryale_isarica	Stoos	female	body	208	0	0	0	1.503300088	0	7.266246559	21.04356107	16.70966972	1.229845284	31.56903789	0.511402985	11.34499334	0.315414194	5.219811396	0.416257793	0	0.580874415	0.401049052	0	0	1.888536209
48	euryale_isarica	Stoos	female	wing	208	0	0	0	0	0	2.701402675	12.09856265	6.927414793	0	22.05818256	0	32.77780366	0	23.43663366	0	0	0	0	0	0	0
49	euryale_isarica	Stoos	female	body	208	0	0	0	0	0.178574449	3.53588195	14.46394254	14.12940672	0	35.53186178	0	16.08423606	0	5.897968659	0	0	4.094733719	3.402831378	0	0	2.680562748
49	euryale_isarica	Stoos	female	wing	208	0	13.12641569	46.63861234	0	0	16.32390726	0	3.053169536	0	8.833586021	0	12.02430916	0	0	0	0	0	0	0	0	0
4	tyndarus	Grosse Scheidegg	male	body	188	0	0	0	1.460110217	0	38.14824627	0	15.8453997	0.651193501	13.89293934	0	9.128422326	0	3.13678481	0	1.438649913	12.70734049	3.590913431	0	0	0
4	tyndarus	Grosse Scheidegg	male	wing	188	0	2.792548037	5.300439092	0.807773404	0	16.03083446	0	9.211379295	0	12.80939093	0	35.20926576	0	12.85078399	0	0	4.987585034	0	0	0	0
50	euryale_isarica	Stoos	female	body	208	0	0	0	0	0	10.4956527	4.917304609	20.58411897	1.183372104	38.78129745	0.577898729	16.16371657	0	5.06699663	0	0	0.512051363	0.774077351	0	0	0.943513517
50	euryale_isarica	Stoos	female	wing	208	0	0	0	0	0	0.75801827	0	3.758900068	0	14.33715007	0	58.00713603	0	23.13879556	0	0	0	0	0	0	0
51	cassioides	Hintisberg	male	body	198	1.437195368	0	0	0	0	19.76963019	14.7704012	24.76997933	0.611377673	14.64773241	0.224658613	13.40117834	0.061888594	5.815869496	0	0	2.35786853	2.132220256	0	0	0
51	cassioides	Hintisberg	male	wing	198	1.354005307	7.611629379	7.014554309	0	0	6.0257238	18.41103669	6.174792827	0	5.74555178	0	23.35782055	0	21.88915262	2.415732733	0	0	0	0	0	0
52	cassioides	Hintisberg	male	body	198	1.585998238	0	3.624291376	0.468026162	0.346257074	17.04045103	6.734127103	22.32074588	0.831202375	18.98077923	0.497675568	14.66600607	0.352364955	5.546155604	0.8482449	0	3.126746748	2.163876125	0	0	0.867051565
52	cassioides	Hintisberg	male	wing	198	6.725057044	5.043511311	22.20016297	0	0	4.472076285	7.180775285	4.178036616	0	5.792171794	0	21.57340644	0	20.29724237	2.53755989	0	0	0	0	0	0
53	cassioides	Hintisberg	male	body	198	1.885772834	1.648039117	3.40742766	0	0	19.06552767	0	28.09865192	0.883908066	17.60477311	0.557695618	15.73184548	0.337604038	5.564309669	0.74307358	0	3.069456828	1.355238809	0	0	0.046675601
53	cassioides	Hintisberg	male	wing	198	4.583378893	10.629208	11.67112563	0	0	6.067474063	0	8.305593005	0	8.380310659	0.549105481	27.131472	0	20.68177974	0	0	2.000552531	0	0	0	0
54	cassioides	Hintisberg	male	body	198	0.341502256	0	0	0	0	14.92773324	0	32.19923255	1.026578451	21.95403541	0.547482403	19.81127429	0	4.951273526	0.598890795	0	1.877813286	1.764183808	0	0	0
54	cassioides	Hintisberg	male	wing	198	0.750164585	1.918443739	5.969521111	0	0	2.466726719	3.39131302	4.297653296	0	8.142160955	0	40.83004427	0.741053257	29.08881007	2.404108984	0	0	0	0	0	0
55	cassioides	Hintisberg	male	body	198	0	0	0	0	0	23.11140721	0.950510113	31.5607306	0.99829023	20.89502372	0	12.90157531	0	2.933032014	0	0	2.980564355	3.668866452	0	0	0
55	cassioides	Hintisberg	male	wing	198	0	10.90921873	24.09594723	0	0	20.14719352	0	6.460470997	0	5.314693958	0	23.10372366	0	9.968751901	0	0	0	0	0	0	0
56	cassioides	Hintisberg	male	body	198	1.721755076	0	0	4.855725747	0	22.48179274	6.199627205	24.68261172	0.756902674	16.56170473	0.304337353	11.32887656	0.221112252	5.519919713	0	1.000320124	2.966775995	1.231832617	0	0.16670551	0
56	cassioides	Hintisberg	male	wing	198	6.449046323	6.44128937	13.4227791	2.109475082	0	9.550105018	4.994671196	6.158533319	0	7.372075551	0	20.73309921	0	20.38906593	2.379859897	0	0	0	0	0	0
57	cassioides	Hintisberg	male	body	198	1.097840297	0	0	0	0.400284916	15.24358951	10.78656485	28.42570127	0.831833243	16.49561898	0.330291566	14.01717815	0.256323815	5.832704267	0.632368712	0	3.191362648	2.458337769	0	0	0
57	cassioides	Hintisberg	male	wing	198	3.116407069	6.136399438	18.31392367	0	0	5.321408594	1.717598824	6.179425257	0	6.168538462	0.73800324	23.59153557	0.769512077	21.24469257	3.754746522	0	2.586709779	0.361098937	0	0	0
58	cassioides	Hintisberg	male	body	198	1.981364808	0	0	0.473257296	0.049494707	17.22063837	3.592183444	20.25879143	0.704477142	16.55503322	0.42759724	16.78445234	0.36434844	7.051505644	0.912578089	1.588509862	6.265433984	3.395597028	0	1.001569897	1.373167058
58	cassioides	Hintisberg	male	wing	198	12.15784144	2.161134281	9.041927901	0	0	4.856015569	3.814955154	3.116600817	0	4.774366949	0	32.02936089	0	25.07538504	2.972411956	0	0	0	0	0	0
59	cassioides	Hintisberg	male	body	198	0	2.62535479	7.718884448	0	0	15.74100096	1.015706861	26.53347865	0.962126604	19.13805433	0.374296187	17.04620528	0	3.954144812	0	0	2.47058449	2.420162598	0	0	0
59	cassioides	Hintisberg	male	wing	198	0	0	25.69573354	0	0	0	0	8.59899987	0	5.807432875	0	49.80641147	0	10.09142224	0	0	0	0	0	0	0
5	tyndarus	Grosse Scheidegg	male	body	188	0	0	0	0.78512681	0	45.36857219	0	20.63296271	1.0698215	14.70745947	0	10.0302327	0	2.586123335	0	0	3.88849632	0.931204958	0	0	0
5	tyndarus	Grosse Scheidegg	male	wing	188	0	0	0	0	0	13.43187302	0	12.03792991	0	9.336482058	0	40.70505649	0	24.48865853	0	0	0	0	0	0	0
60	cassioides	Hintisberg	male	body	198	1.481724236	5.392902585	4.674991953	0.417361146	0.051056661	13.49674263	3.490005771	26.85708987	0.893380275	18.12064072	0.739317091	13.14729222	0.08157271	5.290462004	0.352261617	0	3.313506782	2.199691733	0	0	0
60	cassioides	Hintisberg	male	wing	198	5.734664807	0	7.491504766	0	0	7.176930937	0	11.15970464	0	12.64340525	0.437330285	28.06247168	0.725671489	22.88838083	2.972732898	0	0	0.70720243	0	0	0
61	sudetica	Hintisberg	male	body	198	0	4.654311594	13.37510073	0	0	2.922760268	0	12.12822385	0	29.56636921	0	12.02228425	0	1.434307942	0	2.528857673	9.547063534	5.189667878	5.239494306	0	1.391558766
61	sudetica	Hintisberg	male	wing	198	0	0	0	0	0	0	0	2.815926727	0	7.294547377	0	25.71447256	0	11.08616202	0	0	21.33596981	14.33283913	14.78280444	0	2.637277941
62	sudetica	Hintisberg	female	body	198	0	0	0	1.001105974	0	6.607006519	0	14.22383591	0.92896256	36.93530932	0.554457605	15.68380462	0	3.567263728	0	2.700334833	5.100577277	4.728213297	6.609274673	0	1.359853679
62	sudetica	Hintisberg	female	wing	198	0	0	0	0	0	1.061103019	0	5.607450707	0	15.53928665	0	21.94898328	0	19.79465067	2.539329566	0	9.780599841	9.101728693	14.62686757	0	0
63	euryale_isarica	Stoos	male	body	191	0	8.561940332	21.30062847	0	0	4.853884744	1.970339476	9.513416574	0.881981536	21.01222033	0.695177417	15.38988064	0	5.792949871	0	0	2.992178165	2.159858982	0	1.765282685	3.110260777
63	euryale_isarica	Stoos	male	wing	191	0	4.80223566	11.79767709	0	0	3.304404491	0.626804045	3.466169837	0	7.571305507	0	40.52662845	0	21.7843328	0	0	3.55978739	0	0	1.402594144	1.158060584
64	euryale_isarica	Stoos	male	body	191	0	9.472006621	26.15485911	0	0	10.17397714	0.859929543	11.02424996	0	13.7536467	0	9.893299734	0	4.802840466	1.033789442	0	5.824327096	3.49411327	0	2.377203739	1.135757184
64	euryale_isarica	Stoos	male	wing	191	0	10.69074641	11.44801248	0	0	2.362676072	0	5.462196954	0	9.13073858	0	31.72073901	0	11.49640004	0	0	8.902461965	2.115288059	0	4.036501552	2.634238879
65	euryale_isarica	Stoos	male	body	191	0	0	0	0	1.746064731	4.58489998	26.44614149	11.50051151	0.809502733	21.68319327	0.462824367	15.06596559	0.434622668	9.790006914	1.025144424	0	2.384145382	0	0	1.719665113	2.347311827
65	euryale_isarica	Stoos	male	wing	191	0	0	6.066893261	0	0	1.82230305	12.95851281	2.567245186	0	5.816584626	0	36.62099933	0	22.87923248	0	0	1.304358208	4.223018749	0	1.617223916	4.123628395
66	euryale_isarica	Stoos	male	body	191	0	0	8.631165964	0	0	6.882445892	5.61518665	18.12718963	0.992357967	27.02910568	0	21.61603389	0	5.599672226	0	0	2.49030981	2.470633518	0	0	0.545898769
66	euryale_isarica	Stoos	male	wing	191	0	0	18.54508039	0	0	2.148611512	2.165460493	4.485450851	0	8.747229376	0.415603865	42.36944388	0	20.17908402	0	0	0	0	0	0	0.944035615
67	euryale_isarica	Stoos	male	body	191	0	0	0	0.792307105	0	7.002873983	11.40817419	14.4669364	1.075408679	30.47316146	0.632151443	18.94822077	0.092020284	6.957048673	0.59985195	0	2.207335409	1.882243158	0	1.076026518	2.38623997
67	euryale_isarica	Stoos	male	wing	191	0	0	0	0	0	1.700507224	0	3.525095552	0	11.12635102	0	71.97026089	0	10.12086582	0	0	0	0	0	0	1.556919495
68	euryale_isarica	Stoos	male	body	191	0	0	0	1.54799338	0	6.060608813	7.186377976	12.77195597	0.872123283	33.8626729	0.668492523	19.46518727	0	6.09829079	0	0	2.969690052	2.979922634	0	1.549292232	3.967392175
68	euryale_isarica	Stoos	male	wing	191	0	0	9.063898994	0	0	2.046455798	7.607549982	2.786551228	0	7.004643531	0.56374607	42.00961868	0.753957387	19.40608266	0	0	3.28777206	1.199563355	0	2.09043978	2.179720473
69	euryale_isarica	Stoos	male	body	191	0	5.119332941	12.78986696	4.684899879	0	7.494109245	4.433919661	11.06974029	0.75143274	20.08220645	0.326224374	14.7593252	0	4.808289597	0	0	2.611185267	4.487599743	0	1.683390225	4.89847743
69	euryale_isarica	Stoos	male	wing	191	0	13.21648642	16.90204807	1.324788672	0	9.878788388	0	2.724447404	0	5.066958411	0.37785901	30.8596984	0.11342186	14.74235706	0	0	0	1.778008233	0	1.368645335	1.64649274
6	tyndarus	Grosse Scheidegg	male	body	188	0	0	0	0	0	45.91959702	0	20.15567319	0.701344217	14.2049639	0	7.594303752	0	2.588816507	0	1.503329752	5.338229601	1.993742058	0	0	0
6	tyndarus	Grosse Scheidegg	male	wing	188	0	0	0	0	0	23.00867299	0	10.75342923	0	5.055430147	0	44.42575139	0	16.75671624	0	0	0	0	0	0	0
70	euryale_isarica	Stoos	male	body	191	0	13.56128329	13.04406682	0	0	11.91569965	0.998662053	18.9547931	0.926152563	23.19695097	0.488440611	9.432908915	0	3.688478981	0	0	0.972033829	1.252809424	0	0	1.567719799
70	euryale_isarica	Stoos	male	wing	191	0	14.24297103	18.52871353	0	0	10.44402744	0.958376796	3.422586585	0	5.380018034	0	24.54995049	0	18.80887149	0	0	1.193279931	0.445660752	0	0.854430826	1.171113087
71	euryale_isarica	Stoos	male	body	191	0	6.431190895	9.488022772	0	0.111301132	5.719232094	10.7607751	13.33632021	0.997212018	27.37953253	0.88076418	13.3756052	0	5.167713584	0	0	1.678450413	1.144569588	0	0.936155189	2.593155093
71	euryale_isarica	Stoos	male	wing	191	0	0	0	0	0	0	12.05583297	1.561158751	0	5.097555121	0	50.40042676	0.705029565	24.62295212	0	0	0.963962214	4.157866264	0	0	0.435216232
72	euryale_isarica	Stoos	male	body	191	0	12.67551685	17.77920082	1.427581811	0	6.514792681	2.030489009	11.33244686	0.937062157	26.02593066	0.534311107	14.76857914	0	1.149985609	0	0	2.077986257	2.746117026	0	0	0
72	euryale_isarica	Stoos	male	wing	191	0	24.31969425	0	0	0	10.98110865	0	2.736026806	0	6.696660947	0.891712558	39.94728738	0	13.42571448	0	0	1.001794926	0	0	0	0
73	euryale_adyte	Eggbergen	male	body	195	0	3.327537266	15.5863473	3.235035839	0	6.940317444	11.92419801	12.96907702	0	23.99592481	0.439382091	11.63232828	0	4.755669432	0	0	2.058243264	1.762935358	0	0	1.373003886
73	euryale_adyte	Eggbergen	male	wing	195	0	0	0	0	0	4.827253599	10.09519773	2.849542006	0	7.754540846	0	40.65256949	0	31.39375525	0	0	0	2.427141078	0	0	0
74	euryale_adyte	Eggbergen	female	body	195	0	0	0	1.279483967	0.522807155	8.2755441	7.925559999	20.85202066	1.238747073	37.53271275	0.450624539	12.88665825	0	5.695915448	0	0	0.692270595	1.284909299	0	0	1.362746166
74	euryale_adyte	Eggbergen	female	wing	195	0	0	0	6.034829191	0	1.331314174	7.725097748	5.327692792	0	17.59298536	0	34.95766141	0	25.7600453	0	0	0	1.270374025	0	0	0
75	euryale_adyte	Eggbergen	female	body	195	0	0	7.007277972	1.570505885	0.266725177	6.905234175	12.39526216	15.01619278	1.018046877	27.46566682	0.586371784	15.92062988	0	6.805162922	0	0	1.577192968	1.257258483	0	0	2.208472118
75	euryale_adyte	Eggbergen	female	wing	195	0	0	7.790778603	0	0	2.105773514	10.39877227	2.646758845	0	9.014510259	0.596920471	40.19401249	0	22.67192332	0	0	0	2.791088568	0	0	1.789461653
76	euryale_adyte	Eggbergen	male	body	195	0	0	0	1.382987463	0	5.45843823	1.254784319	24.69389381	1.430232667	38.20740773	0.407032967	14.4050044	0	3.318392745	0	0	3.572940857	0	0	1.896819768	3.97206505
76	euryale_adyte	Eggbergen	male	wing	195	0	21.38990758	20.36249248	0	0	9.496503571	1.74767126	1.257164646	0	2.480521593	0	21.79419542	0	11.85396433	0	0	2.525085011	5.214180628	0	0	1.878313477
77	euryale_adyte	Eggbergen	female	body	195	0	0	3.217793764	3.437093058	0.785696053	5.589543504	18.52761029	11.54221236	1.350442374	29.03026203	0.89671626	14.52023854	0.845260385	7.721342768	0.49112408	0	0	1.084776655	0	0	0.959887865
77	euryale_adyte	Eggbergen	female	wing	195	0	0	0	0.244315291	0	0.773477691	11.23653997	2.676502975	0.255929572	13.42822475	0.384080952	35.48853039	0.84524633	27.96132754	0	0	1.30178377	2.90041968	0	0.671114462	1.832506623
78	euryale_adyte	Eggbergen	male	body	195	0	0	0	3.200503286	0	8.273124335	2.726012427	20.41782712	1.008301761	41.19540416	0	14.11339589	0	3.051069738	0	0	0.866536834	5.147824448	0	0	0
78	euryale_adyte	Eggbergen	male	wing	195	0	0	0	0	0.175465289	0	9.105031416	1.523039061	0	5.708805496	0	46.63412004	0	26.94256264	0	0	0	9.910976062	0	0	0
79	euryale_adyte	Eggbergen	male	body	195	0	4.918430629	5.864193129	0.831385548	3.557353975	3.398142129	43.47700583	9.090905882	0.512320869	15.27155372	0.185288002	5.921111229	0	1.172229014	0	0	1.103791132	2.31592748	0	0.330395653	2.04996578
79	euryale_adyte	Eggbergen	male	wing	195	0	10.63363349	8.618788499	0	3.069686233	6.126584177	38.26496089	1.25349197	0	2.906695487	0	14.2027328	0	11.11154056	0	0	0	2.915786416	0	0	0.896099481
7	tyndarus	Grosse Scheidegg	male	body	188	0.177992174	0	0	2.327468455	0	51.67338332	1.944852157	15.720096	0.675110502	10.45436298	0.220518726	5.609250321	0	2.339815034	0	1.646067495	6.219518336	0.418607525	0	0	0.572956974
7	tyndarus	Grosse Scheidegg	male	wing	188	1.04976737	0	5.397428716	1.035604234	0	24.73369202	1.164621252	10.83486345	0	13.49304467	0	26.27055228	0.09375629	10.24935631	0	0	5.677313402	0	0	0	0
80	euryale_adyte	Eggbergen	male	body	195	0	7.631096041	13.62330505	1.560648398	1.39732559	4.909512618	23.32206358	8.282139387	0	14.74851466	0.792047316	10.46397345	0	2.56463608	0	0	3.185254594	3.212874431	0	0.923346352	3.383262448
80	euryale_adyte	Eggbergen	male	wing	195	0	9.09991089	15.70340162	0	0	7.88577754	17.61181261	1.287344065	0	3.941405743	0.799365709	24.01526772	0.438051611	11.10787579	0	0	2.386481535	3.252326886	0	0	2.470978281
81	euryale_adyte	Eggbergen	male	body	195	0	0	0	0	0	4.806757425	17.58562344	16.16090345	0	37.3255707	0	16.1286875	0	4.800525001	0	0	0	2.926534972	0	0	0.265397505
81	euryale_adyte	Eggbergen	male	wing	195	0	0	0	0	0	3.796693797	12.18657723	5.288699537	0	11.92802948	0	50.01758197	0	13.56265755	0	0	0	3.219760447	0	0	0
82	euryale_adyte	Eggbergen	male	body	195	0	0	0	5.021888263	0	8.855451061	7.877869492	18.57966648	1.150763576	31.50963365	0	14.219921	0	6.889430074	0	0	2.134847454	1.154852838	0	0	2.605676111
82	euryale_adyte	Eggbergen	male	wing	195	0	0	0	0	0	0.71424125	8.803139743	1.434468485	0	8.024278892	0	50.57553682	0	26.99882962	0	0	0	3.221874241	0	0	0.227630944
83	euryale_adyte	Eggbergen	male	body	195	0	2.497943707	2.212412216	0	0.255637941	7.124321675	14.58851753	19.62517114	1.276024613	28.01875885	0.61804812	11.34047007	0	4.228866319	0	0	1.111513033	3.26778109	0	1.13476252	2.69977118
83	euryale_adyte	Eggbergen	male	wing	195	0	0	0	0	0	0	15.36081854	3.371335941	0	9.554441526	0	44.91704045	0	19.64375533	0	0	0	6.796462948	0	0	0.356145262
84	euryale_adyte	Eggbergen	male	body	195	0	7.644638877	11.77874499	1.189437641	0	9.287388676	2.14717299	17.66685862	1.130953079	29.56978965	0.392752051	8.828904562	0	4.603596196	0	0	0.855357455	2.214893566	0	0	2.689511648
84	euryale_adyte	Eggbergen	male	wing	195	0	15.22415471	16.3982916	0	0	8.969872077	2.392157421	1.3527175	0	4.634385545	0.696927037	23.3714138	0.159002653	21.731705	0.657236421	0	0	2.760479597	0	0	1.651656644
85	euryale_adyte	Eggbergen	female	body	195	0	0	0	3.304043207	0.942485451	10.95157968	10.25258724	21.30822688	1.322026445	33.031577	0.355029995	13.00689778	0	4.313890034	0	0	0	0.341408244	0	0	0.870248046
85	euryale_adyte	Eggbergen	female	wing	195	0	0	0	0	0	1.394157471	18.35478794	3.500897918	0	10.37830579	0.562319339	42.66913002	0	23.14040153	0	0	0	0	0	0	0
86	euryale_adyte	Eggbergen	male	body	195	0	0	5.31223452	1.401617001	0	7.016721671	11.79791063	12.13339387	0	18.71755079	0	14.39596355	0	4.955677044	0	0	4.505764553	11.1860616	0	1.980553816	6.596550963
86	euryale_adyte	Eggbergen	male	wing	195	0	2.737793844	0	0	0	3.808980426	5.130634986	1.618667543	0	5.942125675	0.354655691	45.82910662	0	16.98876957	0	0	4.695749605	5.875192167	0	1.921841444	5.096482433
87	cassioides	Hintisberg	female	body	212	0.646102008	0	0	3.630515937	0	15.16936219	4.862099092	21.51518182	0.913581257	23.50360799	0.554811406	22.43634119	0	3.380194729	0	0	1.780308672	1.557154228	0	0	0.050739487
87	cassioides	Hintisberg	female	wing	212	0	0	0	32.66601154	0	10.43663353	0	3.212277757	0	6.64206638	0	35.65407519	0	11.38893561	0	0	0	0	0	0	0
88	cassioides	Hintisberg	female	body	212	0.362008158	0	0	1.210845612	0.303105964	12.08432119	16.02756734	16.21260279	0.895578629	19.03635861	0.490778052	22.11542014	0.33384251	3.771213822	0	0.928002872	4.363351602	1.121854818	0	0.743147898	0
88	cassioides	Hintisberg	female	wing	212	0	0	0	0	0.629927522	4.162663627	24.79101474	5.632593491	0	10.69050973	0.562367148	37.41660067	0.661103621	15.45321945	0	0	0	0	0	0	0
89	cassioides	Hintisberg	female	body	212	0	0	10.86765401	0	1.06378099	10.70371481	23.95705783	13.96711746	0.775749487	15.97328175	0.597984558	16.21013803	0.082068075	1.315158834	0	0	2.517757133	1.922394655	0	0	0.046142386
89	cassioides	Hintisberg	female	wing	212	0	0	0	0	0	1.99849166	25.8046781	4.442669817	0	7.998620749	0	49.12648964	0	10.62905004	0	0	0	0	0	0	0
8	tyndarus	Grosse Scheidegg	male	body	188	0	0	0	0	0	39.49327502	0	17.84172505	0.638396621	17.54269119	0	8.514005534	0	3.032326364	0	0.685322454	9.473132679	2.779125089	0	0	0
8	tyndarus	Grosse Scheidegg	male	wing	188	0	0	9.778645864	0	0	5.413822201	0	7.016698534	0	13.24973003	0	38.85954331	0	15.81005149	0	0	9.871508574	0	0	0	0
90	cassioides	Hintisberg	female	body	212	0	0	0	0	0	6.776648595	15.9234806	23.65192511	0.902998332	24.49042146	0.374741154	21.17075116	0	1.550061872	0	0	3.351729074	1.807242649	0	0	0
90	cassioides	Hintisberg	female	wing	212	0	0	0	0	0	1.522104628	9.726132442	7.537428127	0	11.53827145	0	42.04798826	0	24.34197746	0	0	3.286097641	0	0	0	0
91	cassioides	Hintisberg	female	body	212	0.757545109	0	0	0.501101482	0	19.82805679	6.636026703	21.20967567	0.858863213	19.19635972	0.597110136	19.33366032	0.3723958	4.614706768	0.165578313	0.913940449	3.609181498	1.405798032	0	0	0
91	cassioides	Hintisberg	female	wing	212	0	0	5.861324201	0	0	5.605297461	10.23483687	5.695015651	0	9.838554959	0.687519189	35.97993655	1.129259248	20.15046278	2.186830757	0	2.630962338	0	0	0	0
92	cassioides	Hintisberg	female	body	212	0	0	0	0	0	16.87204319	1.482030015	26.22161764	0.866442788	27.51497263	0	18.53075134	0	3.362879091	0	0	3.236329486	1.912933814	0	0	0
92	cassioides	Hintisberg	female	wing	212	0	0	19.43548732	0	0	3.382862934	0	8.621331544	0	7.536414857	0	51.06497776	0	9.958925583	0	0	0	0	0	0	0
93	cassioides	Hintisberg	female	body	212	0.279303553	0	0	0	0	12.80634171	5.687407607	22.11118407	1.005750503	25.75058229	0.703896808	25.02146281	0.329415722	3.599891529	0	0	1.730645849	0.974117548	0	0	0
93	cassioides	Hintisberg	female	wing	212	0	0	0	0	0	5.780708725	6.485414604	10.15420703	0	16.89350743	0.56795939	44.97192881	0	15.14627402	0	0	0	0	0	0	0
94	cassioides	Hintisberg	female	body	212	0.346507062	0	2.96046337	0.746443345	0.362162963	14.84904225	7.059909845	16.98800942	0.831270534	19.90825273	0.779750253	22.86868751	0.401970107	4.317912723	0.253099795	0.978685857	3.158308624	1.834955533	0	0.43095991	0.923608169
94	cassioides	Hintisberg	female	wing	212	0	0	0	4.03323196	0	4.662006981	9.317844487	6.856127517	0	14.49955086	0.591566844	44.32078903	0	15.71888232	0	0	0	0	0	0	0
95	cassioides	Hintisberg	female	body	212	0.627970961	0	0	0	0.823917235	11.55713036	21.42804037	18.93995998	0.716161741	17.49317061	0.366876654	14.04947287	0.080269091	3.180513778	0	1.441180435	6.198999961	3.036634465	0	0	0.059701494
95	cassioides	Hintisberg	female	wing	212	0	0	0	0	0	2.004503199	17.83750971	5.832204072	0	8.078061353	0	46.38082497	0	19.8668967	0	0	0	0	0	0	0
96	cassioides	Hintisberg	female	body	212	0.955947278	0	0	0	0.428692972	14.38557914	7.15922045	24.96597837	0.770835225	22.79731056	0.576797294	21.2426186	0.174476779	3.692092224	0	0	2.281183694	0.569267414	0	0	0
96	cassioides	Hintisberg	female	wing	212	1.382661118	0	0	0	0	6.303575218	5.770447429	11.76118879	0	17.26493904	1.240466432	36.14101073	0	20.13571123	0	0	0	0	0	0	0
97	sudetica	Hintisberg	female	body	212	0	0	0	1.957589069	0	4.134912705	3.303456781	13.14903439	0.783976295	31.7131368	0.60266849	15.30360972	0	3.319495044	0	2.339693814	6.782963919	5.215540027	7.507955027	1.092036304	2.793931611
97	sudetica	Hintisberg	female	wing	212	0	0	0	0	0	0	0	5.580941506	0	18.92694211	0	34.92161808	0	18.9209	0	0	0	8.320442576	13.32915573	0	0
98	sudetica	Hintisberg	female	body	212	0	3.114515496	11.75104269	2.11049342	0	7.119738612	0.411002769	15.39519848	1.051774735	33.40735687	0.599190816	15.7662286	0	1.718535746	0	1.358743067	1.936335768	1.351625361	1.527741385	0	1.380476186
98	sudetica	Hintisberg	female	wing	212	0	0	0	0	0	9.320344015	0	3.957960969	0	14.45641766	0	34.46211833	0	19.13099056	2.733372941	0	6.231512473	0	9.707283042	0	0
99	sudetica	Hintisberg	female	body	212	0	0	0	1.384935647	0	7.256023826	1.986332577	21.19995383	1.220968062	42.65577188	0.238249339	16.49895931	0	0	0	0	2.43696368	1.871270363	3.250571491	0	0
99	sudetica	Hintisberg	female	wing	212	0	0	0	0	0	3.364543985	0	5.508512325	0	23.07763948	0	35.96505628	0	20.55316106	0	0	5.841363168	5.689723694	0	0	0
9	tyndarus	Grosse Scheidegg	male	body	188	0	0	0	1.180627569	0	58.03409286	0	17.13673957	0.632196687	11.25889052	0	4.766571972	0	1.190245347	0	0	4.452697963	1.347937515	0	0	0
9	tyndarus	Grosse Scheidegg	male	wing	188	0	0	0	0	0	20.15933718	0	8.864283701	0	13.42355551	0	39.45183205	0	7.27645703	0	0	10.82453452	0	0	0	0
