# Supplementary material for: Co‐Occurring Sister Taxa of Mountain Butterflies Exhibit Distinct Cuticular Hydrocarbon Profiles
Source: Ecol Evol. 2025 Sep 3;15(9):e72027. doi: 10.1002/ece3.72027 (PMC12405801; doi:10.1002/ece3.72027)
Supplement: Supplementary file 9 — Table S2: Tentatively identified cuticular hydrocarbon (CHCs) compounds arranged by their retention index. Compounds verified by authentic standard are underlined. [file ECE3-15-e72027-s004.xlsx]

## Sheet: Table S2
Serial number	Retention time (min)	KI	Names
1	12.2072	1849.31	6,10,14-trimethyl-2-pentadecanone
2	12.7759	1972.06	Unknown #1
3	12.9564	2012.29	Unknown #2
4	13.3109	2093.98	Heneicosane
5	13.7282	2194.27	Docosane
6	14.1363	2296.3	Tricosane
7	14.4971	2386.52	(Z)-9-Octadecenamide
8	14.9606	2495.24	Pentacosane
9	15.4237	2593.01	Hexacosane
10	15.9647	2693.67	Heptacosane
11	16.5854	2792.78	Octacosane
12	17.3271	2892.81	Nonacosane
13	18.221	2993.13	Triacontane
14	19.2875	3092.16	Hentriacontane
15	22.2103	3292.69	Tritriacontane
16	22.6961	3321.61	Unknown #3
17	23.2169	3352.26	Unknown #4
18	23.5311	3370.75	Unknown #5
19	23.9395	3394.79	Tetratricontane
20	24.8532	3451.74	Unknown #6
21	25.9702	3521.77	Unknown #7
Table S2. Tentatively identified cuticular hydrocarbon compounds arranged by their retention index. Compounds verified by authentic standard are underlined
