# Supplementary material for: Co‐Occurring Sister Taxa of Mountain Butterflies Exhibit Distinct Cuticular Hydrocarbon Profiles
Source: Ecol Evol. 2025 Sep 3;15(9):e72027. doi: 10.1002/ece3.72027 (PMC12405801; doi:10.1002/ece3.72027)
Supplement: Supplementary file 10 — Table S3: Average values of relative abundances of tentatively identified cuticular hydrocarbon compounds (CHCs; Table S2) in females (F) and males (M) in four sibling taxa pairs of Erebia butterflies. [file ECE3-15-e72027-s006.xlsx]

## Sheet: List1
		BODY									WING
		cassioides				tyndarus					cassioides				tyndarus
		F		M		F		M			F		M		F		M
		mean	SD	mean	SD	mean	SD	mean	SD		mean	SD	mean	SD	mean	SD	mean	SD
1	6,10,14-trimethyl-2-pentadecanone	0.397538	0.341283	1.15332	0.763277	0.1546	0.171213	0.0281984	0.0635679		0.138266	0.437236	4.08706	3.85272	0	0	0.0954334	0.316517
2	Unknown #1	0	0	0.96663	1.8058	0	0	0	0		0	0	5.08508	4.0039	0	0	0.778554	1.85584
3	Unknown #2	1.38281	3.46007	1.94256	2.75776	0	0	0	0		2.52968	6.21915	14.4917	7.51397	0	0	3.35971	5.47984
4	Heneicosane	0.608891	1.14249	0.621437	1.50309	0.476079	1.07878	0.627037	0.753263		3.66992	10.2667	0.210948	0.667075	0.0998579	0.315778	0.16758	0.376306
5	Docosane	0.298166	0.384166	0.0847093	0.153992	0.0985597	0.187369	0.0057366	0.0190261		0.0629928	0.199201	0	0	0	0	0	0
6	Tricosane	13.5032	3.59148	17.8099	3.23291	23.1999	5.94249	47.0777	7.67545		4.58588	2.6672	6.60837	5.406	9.17903	4.90473	20.1669	8.39299
7	(Z)-9-Octadecenamide	11.0223	7.68802	4.75391	4.93649	6.26305	7.4015	0.703332	1.78566		10.9968	9.13412	3.95104	5.66053	1.67943	3.03379	2.01022	5.09835
8	Pentacosane	20.5783	3.9793	26.5707	3.75869	18.9558	2.79222	19.0393	2.23231		6.9745	2.61136	6.46298	2.38935	9.128	4.31372	10.578	2.40064
9	Hexacosane	0.853723	0.0839583	0.850008	0.131758	0.8301	0.338817	0.671127	0.137639		0	0	0	0	0	0	0	0
10	Heptacosane	21.5664	3.79111	18.0953	2.21133	24.4039	2.45974	13.5724	2.56414		11.098	3.89304	7.01407	2.31262	19.2196	2.38117	11.8038	3.5011
11	Octacosane	0.504275	0.218856	0.400335	0.204796	0.244788	0.182617	0.0338232	0.0768165		0.364988	0.430512	0.172444	0.286755	0.261449	0.432874	0	0
12	Nonacosane	20.2979	3.30415	14.8836	2.49146	12.2574	1.39554	7.13816	1.72851		42.3105	5.74704	29.0219	9.46189	50.1815	12.2359	34.0912	8.1591
13	Triacontane	0.177444	0.166327	0.167521	0.154679	0.0149273	0.0472042	0	0		0.179036	0.393241	0.223624	0.360221	0	0	0.0085233	0.0282686
14	Hentriacontane	3.27846	1.0673	5.24594	1.12066	2.1893	0.448688	2.31554	0.819093		16.279	4.78195	20.1615	5.97287	9.33102	5.66831	12.9967	5.13666
15	Tritriacontane	0.0418678	0.0906437	0.408742	0.382452	0	0	0	0		0.218683	0.691537	1.94372	1.40272	0	0	0	0
16	Unknown #3	0.426181	0.569113	0.258883	0.563106	1.13252	1.10425	0.710497	0.720801		0	0	0	0	0	0	0	0
17	Unknown #4	3.22278	1.33416	3.16201	1.17897	7.64027	3.69533	6.18262	2.93335		0.591706	1.25695	0.458726	0.976899	0.920149	1.95957	3.94335	3.90388
18	Unknown #5	1.61424	0.673649	2.279	0.780785	2.05563	1.09508	1.74947	1.04104		0	0	0.10683	0.239537	0	0	0	0
19	Tetratricontane	0	0	0	0	0	0	0	0		0	0	0	0	0	0	0	0
20	Unknown #6	0.117411	0.25823	0.116828	0.315251	0	0	0.0417285	0.138398		0	0	0	0	0	0	0	0
21	Unknown #7	0.108019	0.287641	0.228689	0.484946	0.0831498	0.178468	0.103324	0.229891		0	0	0	0	0	0	0	0
		BODY									WING
		melampus				sudetica					melampus				sudetica
		F		M		F		M			F		M		F		M
		mean	SD	mean	SD	mean	SD	mean	SD		mean	SD	mean	SD	mean	SD	mean	SD
1	6,10,14-trimethyl-2-pentadecanone	0	0	0	0	0	0	0	0		0	0	0.987822	3.12377	0	0	0	0
2	Unknown #1	0.186617	0.618938	0	0	1.02302	2.3539	0.423119	1.40333		0.358725	1.18976	0	0	0	0	0	0
3	Unknown #2	1.55443	2.83981	0	0	2.74353	5.85769	2.1085	4.75805		1.91341	5.26119	0	0	0	0	0	0
4	Heneicosane	0.194651	0.488803	0.567994	1.21617	1.33916	1.02851	1.69483	2.19483		0	0	0	0	2.506	7.92468	0	0
5	Docosane	0.0187751	0.0422328	0	0	0	0	0	0		0	0	0	0	0	0	0	0
6	Tricosane	5.21259	1.1424	6.86634	2.2456	5.57734	1.4377	5.9677	1.99101		0.879085	2.02746	0.413071	1.30625	2.12438	2.9711	1.95778	2.26886
7	(Z)-9-Octadecenamide	5.09734	4.79724	1.41275	2.73118	0.705178	1.10558	0.202767	0.451848		0	0	1.99271	4.44698	0	0	0	0
8	Pentacosane	18.938	3.29427	27.2528	5.02311	15.0828	2.63547	15.6549	3.63441		4.59111	2.27039	7.33049	8.70104	4.40273	1.99016	4.13064	3.01756
9	Hexacosane	0.815916	0.531025	0.384932	0.629882	0.9349	0.141222	0.819	0.390408		0	0	0	0	0	0	0	0
10	Heptacosane	40.5707	5.85274	39.4199	6.23193	37.115	6.14521	30.4275	5.97394		17.1225	4.90437	13.8293	3.62726	22.6861	17.9711	12.5668	6.97162
11	Octacosane	0.362651	0.253681	0.0397227	0.125614	0.333877	0.25291	0.256804	0.264278		0	0	0	0	0	0	0	0
12	Nonacosane	18.7585	2.85859	17.3341	6.85829	17.2615	2.67671	18.7835	2.81705		41.2657	8.2554	45.1533	8.3074	31.2187	4.54184	32.7338	8.06409
13	Triacontane	0.0393671	0.130566	0	0	0	0	0.0202006	0.0514366		0	0	0	0	0	0	0	0
14	Hentriacontane	3.99733	1.52793	4.91227	1.61492	3.07571	1.28153	4.05001	1.60308		31.889	7.60711	30.2933	13.9914	16.0714	6.52639	22.101	6.66898
15	Tritriacontane	0.0998402	1.09824	0	0	0	0	0.0922273	1.0145		0.579406	1.34978	0	0	0.52727	1.11252	1.43814	1.52592
16	Unknown #3	0.598054	0.628943	0.281324	0.735982	1.43776	0.894219	2.56115	1.453		0	0	0	0	0	0	1.67454	1.71264
17	Unknown #4	0.449461	1.075	0.342573	1.08331	3.8071	1.76779	5.97348	3.20838		0.267934	0.888636	0	0	5.37619	4.22872	8.6845	6.91768
18	Unknown #5	0.456551	0.927179	0	0	3.09032	1.72131	4.32942	2.04325		0.174277	0.578012	0	0	4.92393	4.36881	6.34349	4.21907
19	Tetratricontane	1.32157	1.06537	0.792511	1.49249	5.20683	2.07938	4.78236	2.13122		0.705231	1.59313	0	0	9.70242	5.36474	7.67459	4.88753
20	Unknown #6	0.257443	0.675888	0	0	0.149703	0.354723	0.230852	0.52883		0	0	0	0	0	0	0	0
21	Unknown #7	1.07022	1.06694	0.39278	0.742143	1.11628	1.10398	1.62164	1.17452		0.253549	0.694244	0	0	0.460779	0.972937	0.694714	1.07877
		BODY									WING
		euryale				ligea					euryale				ligea
		F		M		F		M			F		M		F		M
		mean	SD	mean	SD	mean	SD	mean	SD		mean	SD	mean	SD	mean	SD	mean	SD
1	6,10,14-trimethyl-2-pentadecanone	0	0	0	0	0.0233184	0.0737393	0	0		0	0	0	0	0	0	0	0
2	Unknown #1	0	0	4.09205	4.57942	0.208244	0.658526	0	0		1.45486	3.82434	6.31788	7.94954	0.0624976	0.197635	0	0
3	Unknown #2	0.924844	2.24006	8.17825	8.10859	1.38406	2.92814	0.209197	0.627592		5.18986	11.7096	7.67176	7.91206	1.50329	2.23808	0.686691	2.06007
4	Heneicosane	2.18637	2.00054	1.31381	1.57003	0.404936	0.547775	3.35	3.98456		2.77183	6.05444	0.0662394	0.296232	2.57514	2.79409	4.81207	3.99888
5	Docosane	1.04218	1.40396	0.353384	0.89549	2.40682	2.52902	1.3488	1.10051		0.231158	0.980721	0.162258	0.685458	1.81812	1.9216	0.838369	1.21011
6	Tricosane	7.71987	2.33105	6.86363	2.07955	11.3679	2.99831	6.47584	2.73378		4.06579	4.6763	4.51574	3.79773	4.95716	5.85636	6.30297	5.85549
7	(Z)-9-Octadecenamide	15.2169	10.0339	10.4206	10.7592	24.6839	13.8494	22.6733	11.9028		10.9663	9.40098	7.85353	9.17618	27.2427	23.6311	17.2142	14.2308
8	Pentacosane	15.7171	3.16982	14.5859	4.44522	17.1213	4.29982	12.1897	3.27155		4.1006	1.55014	2.69867	1.32281	5.22565	3.00955	3.20108	2.31422
9	Hexacosane	1.12474	0.345966	0.737592	0.476027	0.920239	0.39651	0.658889	0.307893		0.0697894	0.169443	0	0	0.24061	0.390802	0.0781498	0.172674
10	Heptacosane	30.3626	5.09106	26.1529	7.8633	21.8559	5.78943	19.7014	5.07206		12.3723	4.22388	6.72566	2.53669	11.8784	6.64875	6.00193	3.1504
11	Octacosane	0.459647	0.257011	0.376147	0.297102	0.42854	0.240279	0.28891	0.188894		0.323612	0.251533	0.204993	0.311067	0.322294	0.166652	0.209249	0.101927
12	Nonacosane	13.3358	3.35452	13.7082	3.80517	10.3163	2.68091	14.1846	1.6857		36.1001	11.1825	38.6492	13.2778	23.2365	8.51471	30.9653	12.1193
13	Triacontane	0.144744	0.250556	0.0263321	0.0982738	0.285923	0.26452	0.36119	0.345473		0.328045	0.477895	0.108473	0.236223	0.299174	0.280574	0.607095	0.395044
14	Hentriacontane	5.46565	1.70268	4.70977	1.99424	4.31777	1.50955	8.52156	2.5022		19.1156	6.73201	18.4401	6.20619	18.4907	6.31821	23.9254	4.22052
15	Tritriacontane	0.215771	0.291172	0.132939	0.334507	0.328247	0.280654	0.821616	0.704705		0.353923	0.747299	0.0328618	0.146963	1.51699	1.06776	2.25741	1.31125
16	Unknown #3	0	0	0	0	0	0	0	0		0	0	0	0	0	0	0	0
17	Unknown #4	1.70038	1.52796	2.28009	1.36341	1.34138	0.991415	2.40646	1.10012		0.685548	1.2138	1.49104	2.26473	0.360984	0.602714	1.39763	0.691138
18	Unknown #5	1.52494	1.48961	2.79038	2.36354	0.882993	0.2977	2.61189	1.38486		0.69628	1.09666	2.97568	2.58299	0.0448114	0.141706	0.847152	0.716924
19	Tetratricontane	0.670585	1.89702	0	0	0	0	0.750117	2.25035		0.408575	1.18167	0	0	0	0	0.363617	1.09085
20	Unknown #6	0.329179	0.702378	0.868645	0.848279	0.732717	0.543142	1.5312	0.695405		0.207649	0.432493	0.664584	1.09326	0.224955	0.496479	0.195809	0.328625
21	Unknown #7	1.85859	1.37558	2.40937	1.67787	0.989469	0.732011	1.91537	1.27829		0.558153	0.893357	1.42134	1.38671	0	0	0.095858	0.258524
		BODY									WING
		euryale adyte				euryale isarica					euryale adyte				euryale isarica
		F		M		F		M			F		M		F		M
		mean	SD	mean	SD	mean	SD	mean	SD		mean	SD	mean	SD	mean	SD	mean	SD
1	6,10,14-trimethyl-2-pentadecanone	0	0	0	0	0	0	0	0		0	0	0	0	0	0	0	0
2	Unknown #1	0	0	2.60196	3.17061	0	0	5.58213	5.41161		0	0	5.90854	7.77155	3.27344	5.35872	6.72721	8.52307
3	Unknown #2	1.02251	2.33336	5.43772	6.13806	0.802764	2.27056	10.9188	9.18902		3.59306	6.61514	6.1083	8.37524	7.18586	16.3871	9.23523	7.52197
4	Heneicosane	2.33604	1.28159	1.78235	1.58392	1.99929	2.74513	0.845278	1.48569		4.66884	7.72318	0	0	0.400568	0.874933	0.132479	0.418935
5	Docosane	0.731743	0.715678	0.521032	1.15267	1.43023	1.95415	0.185737	0.549358		0	0	0.324515	0.96613	0.520106	1.47108	0	0
6	Tricosane	8.1292	2.04902	6.60702	1.92356	7.20821	2.6944	7.12025	2.29851		4.38733	4.51305	4.56259	3.57345	3.66388	5.15637	4.46889	4.20399
7	(Z)-9-Octadecenamide	10.0539	5.60911	13.6701	12.6692	21.6707	10.88	7.171	7.77233		7.46483	5.68185	12.0698	10.5381	15.3432	11.5636	3.63725	5.21585
8	Pentacosane	15.5859	3.44036	15.962	5.26124	15.8812	3.02136	13.2098	3.13474		3.73889	1.66062	2.12365	1.33307	4.55274	1.36733	3.27369	1.08731
9	Hexacosane	1.15047	0.190117	0.65086	0.607369	1.09258	0.492019	0.824323	0.304576		0.025593	0.080932	0	0	0.125035	0.234578	0	0
10	Heptacosane	30.6713	4.53365	27.856	9.54325	29.9768	6.01772	24.4499	5.7458		11.2994	3.70478	6.28752	3.02345	13.7135	4.68843	7.1638	2.00418
11	Octacosane	0.515395	0.254353	0.283455	0.289285	0.389963	0.259324	0.468839	0.289081		0.38133	0.221537	0.185095	0.317608	0.251464	0.282567	0.224892	0.320191
12	Nonacosane	15.0059	2.37781	12.145	3.12149	11.2481	3.33064	15.2715	3.92341		39.1242	8.76427	36.201	13.7414	32.3199	13.2488	41.0975	13.04
13	Triacontane	0.147642	0.315321	0	0	0.141121	0.156842	0.0526643	0.137287		0.37978	0.512742	0.0597054	0.142019	0.263375	0.456095	0.157241	0.303889
14	Hentriacontane	6.43888	1.44122	4.03401	1.57412	4.24911	1.15135	5.38553	2.21432		21.6237	3.84878	19.1335	7.43534	15.9805	8.41415	17.7466	4.99603
15	Tritriacontane	0.199006	0.328887	0	0	0.236728	0.256753	0.265879	0.44379		0.374148	0.873785	0.0657236	0.207836	0.328641	0.610975	0	0
16	Unknown #3	0	0	0	0	0	0	0	0		0	0	0	0	0	0	0	0
17	Unknown #4	2.12445	1.60937	1.93942	1.42713	1.1703	1.32731	2.62076	1.2766		0.653288	1.11113	0.960732	1.66304	0.725873	1.40974	2.02134	2.72713
18	Unknown #5	1.98416	1.63689	3.31897	3.08669	0.950913	1.1252	2.26179	1.28249		0.868307	1.14321	4.55942	2.39397	0.481246	1.07019	1.39194	1.66734
19	Tetratricontane	1.12606	2.49301	0	0	0.101246	0.286366	0	0		0.575453	1.52286	0	0	0.199977	0.565622	0	0
20	Unknown #6	0.592522	0.870908	0.626588	0.805799	0	0	1.1107	0.859995		0.212838	0.485457	0.192184	0.60774	0.201163	0.388812	1.13698	1.28763
21	Unknown #7	2.18485	1.59848	2.56352	1.90005	1.45076	0.983918	2.25522	1.51007		0.629033	0.827705	1.25773	1.61585	0.469553	1.0204	1.58494	1.17863
Table S3. Average values of relative abundances of tentatively identified cuticular hydrocarbon compounds (Table S2) in females (F) and males (M) in four sibling taxa pairs of Erebia butterflies.
