# Supplementary material for: Co‐Occurring Sister Taxa of Mountain Butterflies Exhibit Distinct Cuticular Hydrocarbon Profiles
Source: Ecol Evol. 2025 Sep 3;15(9):e72027. doi: 10.1002/ece3.72027 (PMC12405801; doi:10.1002/ece3.72027)
Supplement: Supplementary file 11 — Table S4: Differences in relative abundances of each identified compound (Table S2, Figures S2–, S7) among all Erebia butterfly sibling taxa pairs. The linear models for each compound with relative abundance of a CHC compound as response variable and taxon, sex and taxon‐to‐sex interaction as explanatory variables, individual identity was included as fixed effect. Significance of the dependence was tested by ANOVAs. To account for multiple testing, we applied a Benjamini‐Yekutieli correction. [file ECE3-15-e72027-s010.xlsx]

## Sheet: full table
			cassioides-tyndarus									melampus-sudetica								euryale-ligea								euryale adyte-euryale isarica			euryale adyte-euryale isarica				euryale adyte-euryale isarica	All species
			Body					Wing				Body				Wing				Body				Wing				Body			Body	Wing				Body				Wing
	Compound		Sum Sq		F	Pr(>F)		Sum Sq	F	Pr(>F)		Sum Sq	F	Pr(>F)		Sum Sq	F	Pr(>F)		Sum Sq	F	Pr(>F)		Sum Sq	F	Pr(>F)		Sum Sq	F	Pr(>F)		Sum Sq	F	Pr(>F)		Sum Sq	F	Pr(>F)		Sum Sq	F	Pr(>F)
1	6,10,14-trimethyl-2-pentadecanone	Taxon	4.83533		27.1243	0.00023099	***	43.5839	11.8301	0.0240118	*	NA	NA	NA	NA	2.32331	1.00529	1		0.00190789	0.994152	1		NA	NA	NA	NA	NA	NA	NA		NA	NA	NA		9.98062	31.5426	3.68584e-21	***	73.7641	6.91123	4.28978e-05	***
1		Sex	0.948841		5.32263	0.278179		40.0283	10.865	0.0309402	*	NA	NA	NA	NA	2.55565	1.10582	1		0.00086032	0.896582	1		NA	NA	NA	NA	NA	NA	NA		NA	NA	NA		0.259001	4.91126	0.194532		18.5147	10.4083	0.0170071	**
1		Taxon:Sex	1.99084		11.1678	0.0335659	**	37.9842	10.3102	0.0366047	*	NA	NA	NA	NA	2.55565	1.10582	1		0.00171533	0.893814	1		NA	NA	NA	NA	NA	NA	NA		NA	NA	NA		2.68326	8.48013	1.528e-06	***	64.609	6.05345	0.000195051	***
2	Unknown #1	Taxon	2.39291		3.0168	0.819516		46.6821	9.66437	0.0428509	*	3.92031	2.02982	1		0.370732	0.995238	1		83.6276	5.95759	0.0956253		248.239	4.52563	0.372131		30.7015	2.94837	1		47.4475	1.15364	1		135.355	6.17004	0.000127282	***	458.463	6.0491	0.000195051	***
2		Sex	2.28161		2.87648	0.819516		85.0217	17.6016	0.00499509	***	1.62017	0.838875	1		0.337029	0.904762	1		95.6655	13.6303	0.0410131	*	140.246	5.11364	0.525829		151.443	14.5436	0.101064		213.391	5.18841	1		40.3981	11.0491	0.0104906	*	149.472	11.8331	0.0094085	**
2		Taxon:Sex	2.39026		3.01346	0.819516		47.4438	9.82205	0.0424019	*	0.447343	0.231621	1		0.337029	0.904762	1		76.8806	5.47694	0.122902		87.3423	1.59233	1		20.8973	2.00684	1		14.1786	0.344738	1		138.887	6.33105	9.48217e-05	***	211.256	2.78737	0.119408
3	Unknown #2	Taxon	28.3195		5.94691	0.220839		466.855	14.9358	0.0103044	*	26.7682	1.65169	1		10.5476	1.448	1		290.699	5.86257	0.0956253		480.897	3.51055	0.578776		96.5659	2.77274	1		114.317	1.13844	1		525.783	5.36911	0.000633983	***	1517.09	6.46687	9.53697e-05	***
3		Sex	0.765078		0.160661	1		585.275	18.7244	0.00392729	***	12.555	0.774688	1		9.5887	1.31636	1		266.456	10.7473	0.0650636		22.3832	0.326795	1		475.819	13.6624	0.101064		49.7876	0.495818	1		79.8944	4.89512	0.194532		208.034	5.32069	0.182803
3		Taxon:Sex	0.80151		0.168312	1		189.302	6.05623	0.181387		2.21387	0.136603	1		9.5887	1.31636	1		292.37	5.89628	0.0956253		31.0738	0.226839	1		76.4685	2.19567	1		0.510664	0.00508552	1		495.267	5.05749	0.00118352	***	639.178	2.72461	0.1324
4	Heneicosane	Taxon	0.0368926		0.028303	1		33.3788	1.29325	1		13.9596	7.22762	0.270546		14.9525	1.00529	1		4.72291	0.502456	1		107.343	3.68922	0.525829		4.65572	1.43934	1		41.0969	2.56967	1		54.0984	3.14426	0.0531878		216.993	2.01441	0.449867
4		Sex	0.0711465		0.0545817	1		28.0295	1.08599	1		1.39193	0.720677	1		16.4478	1.10582	1		2.58351	0.549704	1		13.7022	0.941854	1		6.60377	2.04159	1		63.7412	3.98554	1		3.29629	1.14951	1		55.4963	3.09113	0.51431
4		Taxon:Sex	0.0490085		0.037598	1		31.8171	1.23274	1		0.000817802	0.00042342	1		16.4478	1.10582	1		45.9527	4.88877	0.188593		119.31	4.10051	0.490712		0.847952	0.262149	1		45.5684	2.84926	1		46.7528	2.71733	0.120989		170.258	1.58055	0.923284
5	Docosane	Taxon	0.205105		4.07728	0.49141		0.0101622	1.05285	1		0.00101555	2.16363	1		NA	NA	NA	NA	19.1587	4.31322	0.274775		17.0638	6.35246	0.119127		0.11981	0.0885268	1		0.0449742	0.0649331	1		55.2818	10.0821	8.6693e-08	***	28.2005	8.60091	2.05479e-06	***
5		Sex	0.235724		4.68595	0.370377		0.00968951	1.00388	1		0.000923223	1.96694	1		NA	NA	NA	NA	9.48251	4.26962	0.493027		2.00321	1.4915	1		4.59079	3.39211	1		0.0502653	0.0725723	1		5.02967	5.50377	0.149206		0.913147	1.67101	1
5		Taxon:Sex	0.0372272		0.740041	1		0.0101509	1.05168	1		0.000923223	1.96694	1		NA	NA	NA	NA	2.9253	0.658578	1		4.27255	1.59058	1		2.5146	1.85802	1		1.67855	2.42347	1		7.65293	1.39572	1		5.38245	1.6416	0.840085
6	Tricosane	Taxon	4118.41		136.408	1.58998e-11	***	893.143	26.4798	0.000500158	***	0.500275	0.162929	1		19.9943	4.05464	0.995623		40.6097	3.33884	0.493027		22.3996	0.465752	1		0.412885	0.082843	1		1.25421	0.0662765	1		14610.2	198.723	2.93752e-59	***	2667.33	21.0441	5.41722e-15	***
6		Sex	2099.39		69.5348	4.74467e-08	***	447.244	13.2599	0.0176534	*	10.9435	3.56405	0.929646		1.04815	0.212553	1		68.5325	11.2692	0.0650636		8.26926	0.343884	1		6.77957	1.36028	1		2.10063	0.111004	1		455.966	37.2114	2.24439e-07	***	161.983	7.66787	0.0602357
6		Taxon:Sex	979.846		32.454	5.67324e-05	***	205.618	6.09613	0.181387		4.18046	1.36148	1		0.234793	0.0476135	1		56.4526	4.64141	0.219389		3.34401	0.0695317	1		4.84	0.971118	1		0.933132	0.0493096	1		2763.37	37.5865	5.5041e-24	***	503.774	3.97456	0.0123914
7	(Z)-9-Octadecenamide	Taxon	210.89		6.11422	0.212106		323.687	8.66581	0.0627798		88.3515	10.8193	0.0677458		9.45453	2.0186	1		1572.67	6.72903	0.0650824		2203.28	6.1626	0.119127		29.1229	0.319407	1		8.14807	0.11212	1		7572.96	21.0744	1.55521e-15	***	7132.42	14.0285	1.74053e-10	***
7		Sex	357.09		10.3529	0.0419252	*	109.589	2.93395	0.656673		45.9146	5.6226	0.510879		10.4	2.22046	1		220.237	1.88467	1		412.731	2.30882	1		227.589	2.49611	1		89.0579	1.22546	1		547.977	9.14961	0.0256672	*	284.072	3.35239	0.449867
7		Taxon:Sex	1.28467		0.0372456	1		139.197	3.72661	0.451982		26.5213	3.24774	0.929646		10.4	2.22046	1		798.705	3.41744	0.493027		778.71	2.17806	1		772.204	8.46921	0.33403		625.994	8.61386	0.313547		901.775	2.5095	0.177563		1176.95	2.31491	0.285304
8	Pentacosane	Taxon	214.41		20.359	0.00147317	**	102.862	11.2648	0.0280938	*	592.981	42.499	7.77774e-06	***	28.0816	1.24136	1		19.3946	0.650731	1		18.2097	2.45815	0.943324		17.9606	1.20211	1		7.86057	4.141	1		1818.47	22.7324	1.82992e-16	***	679.628	10.2946	1.08698e-07	***
8		Sex	90.2623		8.57074	0.0772236		2.47888	0.271471	1		206.846	14.8247	0.0205515	*	15.9434	0.704786	1		78.4423	5.26382	0.359378		38.4496	10.3807	0.117157		10.5727	0.707635	1		20.05	10.5625	0.220099		54.4682	4.0854	0.300356		0.83232	0.0756446	1
8		Taxon:Sex	89.3171		8.48098	0.0772236		9.84289	1.07793	1		157.013	11.2531	0.0636064		23.7521	1.04997	1		69.1856	2.32133	0.922594		1.28202	0.173061	1		21.8522	1.46258	1		0.265935	0.140096	1		636.598	7.95803	3.90912e-06	***	90.9166	1.37714	1
9	Hexacosane	Taxon	0.113018		2.89931	0.819516		NA	NA	NA	NA	0.729068	3.42272	0.929646		NA	NA	NA	NA	0.213876	0.653293	1		0.233371	2.89274	0.774332		0.0174249	0.095945	1		0.0173337	1.32695	1		1.52571	1.79146	0.618924		0.431604	4.40582	0.00554006	**
9		Sex	0.070785		1.81588	1		NA	NA	NA	NA	0.783311	3.67737	0.929646		NA	NA	NA	NA	1.71267	10.4629	0.0650636		0.148919	3.69184	0.774332		1.44194	7.93962	0.351844		0.0494907	3.78866	1		2.14131	15.0857	0.00169478	**	0.0605195	3.70671	0.391039
9		Taxon:Sex	0.061664		1.5819	1		NA	NA	NA	NA	0.260014	1.22068	1		NA	NA	NA	NA	0.178746	0.545986	1		0.0488606	0.605649	1		0.125932	0.693409	1		0.0232676	1.7812	1		0.925882	1.08715	1		0.13726	1.40115	1
10	Heptacosane	Taxon	12.4089		1.56399	1		403.885	41.7256	3.2167e-05	***	431.52	11.8069	0.057877		35.2087	0.356628	1		729.811	9.02211	0.0410131	*	16.7366	0.488829	1		52.6486	1.15096	1		15.554	1.33605	1		7764.92	43.5402	2.7306e-26	***	1699.61	7.16296	2.73301e-05	***
10		Sex	536.198		67.5811	5.03483e-08	***	343.058	35.4416	7.77248e-05	***	160.911	4.4027	0.854092		471.157	4.77233	0.836098		168.247	4.15982	0.503165		474.203	27.7003	0.000375622	***	158.093	3.4561	1		310.687	26.6873	0.00276052	**	770.72	25.9299	1.62845e-05	***	1282.2	32.4227	2.05479e-06	***
10		Taxon:Sex	138.591		17.4676	0.00370123	**	28.3973	2.93374	0.656673		80.2864	2.19673	1		122.035	1.23609	1		29.1347	0.36017	1		5.6273	0.164358	1		17.3005	0.37821	1		5.5646	0.477986	1		342.648	1.92132	0.510643		162.28	0.683925	1
11	Octacosane	Taxon	1.03605		32.8284	5.67324e-05	***	0.213057	1.92527	1		0.0752029	1.38747	1		NA	NA	NA	NA	0.0471683	0.357619	1		0.0212184	0.170994	1		0.0111832	0.148627	1		0.0204934	0.246107	1		1.74119	5.54797	0.00045123	***	1.96952	5.6979	0.000388865	***
11		Sex	0.257842		8.17002	0.084904		0.531272	4.8008	0.298095		0.419051	7.73137	0.235755		NA	NA	NA	NA	0.15249	2.31228	1		0.188446	3.03728	0.922423		0.0693222	0.921303	1		0.127948	1.53654	1		0.772067	14.7603	0.00191126	**	0.450968	7.82802	0.0572002
11		Taxon:Sex	0.0293019		0.928463	1		0.0121457	0.109753	1		0.158307	2.92073	1		NA	NA	NA	NA	0.236493	1.79303	1		0.0677656	0.546107	1		0.227309	3.02097	1		0.0677302	0.813378	1		0.481418	1.53395	0.968485		0.348661	1.00869	1
12	Nonacosane	Taxon	658.053		120.816	4.60094e-11	***	379.557	4.50669	0.323161		0.00482216	0.000282397	1		1294.77	23.0065	0.00133858	**	24.3141	1.40214	1		1410.35	5.15437	0.241313		0.0803832	0.00770367	1		2.0596	0.0135978	1		1370.98	22.2733	3.10247e-16	***	3723.03	6.39167	0.000105604	***
12		Sex	283.623		52.0723	8.21837e-07	***	2218.97	26.3471	0.000500158	***	0.0249471	0.00146096	1		76.4455	1.35834	1		33.821	3.90076	0.52055		262.438	1.91826	1		1.35474	0.129834	1		63.0145	0.416032	1		28.3897	2.76737	0.59253		108.105	1.11357	1
12		Taxon:Sex	0.222841		0.0409129	1		20.0808	0.238431	1		22.7382	1.3316	1		14.7424	0.261955	1		149.928	8.64603	0.0410131	*	405.678	1.48262	1		111.515	10.6872	0.167168		322.145	2.12685	1		461.969	7.50531	9.28903e-06	***	2890.25	4.96196	0.00176521	**
13	Triacontane	Taxon	0.280157		21.4008	0.00113583	**	0.397013	5.72116	0.204317		0.00105834	0.204217	1		NA	NA	NA	NA	0.727586	6.57638	0.0673368		0.687238	2.5802	0.922423		0.00312339	0.0858718	1		0.00222676	0.0156588	1		1.53238	9.18768	4.26511e-07	***	3.24601	7.28311	2.46835e-05	***
13		Sex	0.00159535		0.121867	1		0.00699354	0.100781	1		0.000962126	0.185652	1		NA	NA	NA	NA	0.0423342	0.765286	1		0.0265417	0.199299	1		0.135525	3.72601	1		0.454608	3.19686	1		0.0288304	1.03715	1		0.00342927	0.0461658	1
13		Taxon:Sex	6.40801e-05		0.00489499	1		0.00332716	0.0479462	1		0.00929319	1.79321	1		NA	NA	NA	NA	0.128268	1.15937	1		0.984886	3.69771	0.525829		0.00824209	0.226601	1		0.107696	0.757328	1		0.153687	0.921457	1		1.01832	2.28481	0.295787
14	Hentriacontane	Taxon	41.2537		50.7509	9.07474e-07	***	497.531	17.0466	0.00533041	**	7.53207	3.27868	0.929646		1486.75	17.83	0.0062113	***	20.7153	3.20146	0.509617		177.908	2.44843	0.943324		1.20062	0.432413	1		110.611	2.78349	1		198.244	14.7434	2.81394e-11	***	4468.94	15.3814	2.12975e-11	***
14		Sex	10.7658		13.2442	0.0155353	*	145.632	4.98969	0.282041		9.34801	4.06915	0.929646		51.4884	0.617481	1		11.8057	3.64905	0.577795		31.5185	0.867535	1		5.14919	1.85452	1		2.24192	0.056417	1		31.8419	14.2084	0.00240496	**	197.323	4.07492	0.331643
14		Taxon:Sex	8.67247		10.669	0.0388696	*	0.120191	0.00411803	1		0.00922517	0.00401568	1		152.285	1.82629	1		106.56	16.4684	0.000852383	***	153.255	2.10914	1		29.5077	10.6274	0.167168		42.6252	1.07265	1		115.319	8.57629	1.33381e-06	***	336.975	1.15981	1
15	Tritriacontane	Taxon	0.520004		13.8381	0.0132109	*	11.975	20.1283	0.00291296	**	0.000166969	0.00312224	1		5.15816	3.72341	1		2.14734	6.94071	0.0650636		35.9202	27.0283	2.61888e-06	***	0.222988	2.3637	1		0.0517002	0.178036	1		4.41198	8.19072	2.57847e-06	***	54.1914	10.4844	8.68748e-08	***
15		Sex	0.328666		8.74631	0.0755084		7.26633	12.2136	0.0222802	*	0.00015179	0.0028384	1		0.287752	0.207713	1		0.152696	0.987099	1		0.0179476	0.0270094	1		0.0793101	0.840698	1		0.954687	3.28759	1		0.305682	3.40494	0.436131		3.38346	3.92757	0.35233
15		Taxon:Sex	0.344317		9.1628	0.0661926		7.61235	12.7952	0.0192719	*	0.0966165	1.80669	1		5.81671	4.19878	0.995623		1.2021	3.88549	0.359378		3.53453	2.65957	0.914001		0.122483	1.29834	1		0.000961677	0.00331166	1		1.81887	3.37668	0.0333499	*	21.1522	4.09229	0.0100016	*
16	Unknown #3	Taxon	3.31576		5.5921	0.252691		NA	NA	NA	NA	26.1782	26.7846	0.000430562	***	8.07843	10.4659	0.089886		NA	NA	NA	NA	NA	NA	NA	NA	NA	NA	NA	NA	NA	NA	NA		66.8254	23.7538	5.08541e-17	***	13.7333	9.83247	2.32498e-07	***
16		Sex	0.906897		1.5295	1		NA	NA	NA	NA	1.70423	1.74371	1		7.34402	9.51448	0.101373		NA	NA	NA	NA	NA	NA	NA	NA	NA	NA	NA	NA	NA	NA	NA		0.039785	0.084852	1		2.20479	9.4712	0.0263105	*
16		Taxon:Sex	0.165991		0.279947	1		NA	NA	NA	NA	5.4318	5.55764	0.510879		7.34402	9.51448	0.101373		NA	NA	NA	NA	NA	NA	NA	NA	NA	NA	NA	NA	NA	NA	NA		8.16913	2.90381	0.0838958		12.4833	8.93747	1.1809e-06	***
17	Unknown #4	Taxon	139.055		21.6656	0.00113583	***	40.0998	7.07295	0.123036		216.737	53.7665	9.98686e-07	***	509.919	29.9314	0.000215863	***	0.352187	0.103027	1		4.70273	0.967558	1		0.0295249	0.0146247	1		3.86308	1.12405	1		599.601	26.352	1.85871e-18	***	728.367	15.5905	1.88313e-11	***
17		Sex	6.15647		0.959217	1		22.4804	3.96516	0.411787		11.1087	2.75575	1		24.2102	1.42109	1		7.87309	4.60632	0.467577		10.5046	4.32251	0.592406		3.22791	1.59889	1		5.63452	1.63949	1		5.15724	1.35994	1		53.7334	6.90091	0.0848458
17		Taxon:Sex	4.99168		0.777735	1		25.4828	4.49474	0.323161		13.5345	3.35754	0.929646		33.4964	1.96618	1		7.02195	2.05417	1		2.5172	0.517899	1		6.29374	3.1175	1		2.29693	0.668342	1		45.5291	2.00097	0.445629		64.958	1.39041	1
18	Unknown #5	Taxon	0.0270181		0.0320393	1		0.0292276	2.09415	1		128.642	63.4759	3.53317e-07	***	326.489	35.1337	7.66311e-05	***	11.9868	2.04225	1		55.6572	14.0978	0.000881983	***	8.95772	2.28087	1		28.2449	9.96401	0.220099		140.933	11.4765	7.42008e-09	***	551.228	25.4797	1.74719e-17	***
18		Sex	0.289009		0.34272	1		0.0278682	1.99675	1		1.60388	0.791407	1		4.06143	0.437052	1		30.185	10.2856	0.0650636		48.7884	24.7159	0.000694345	***	16.5445	4.21266	1		53.6176	18.9148	0.015541	*	20.1378	9.83924	0.018634	*	31.8933	8.84534	0.0349742	*
18		Taxon:Sex	2.41154		2.85971	0.819516		0.0291952	2.09183	1		7.53042	3.71575	0.929646		6.6532	0.715955	1		0.519683	0.0885412	1		26.0685	6.6031	0.119127		0.00134811	0.000343264	1		18.1899	6.41689	0.707326		22.4017	1.82422	0.59253		53.7353	2.48383	0.20695
19	Tetratricontane	Taxon	NA		NA	NA	NA	NA	NA	NA	NA	160.924	52.8379	9.98686e-07	***	718.268	52.1594	2.63982e-06	***	2.56029	0.672907	1		0.380337	0.297219	1		2.54231	1.52961	1		0.374592	0.551075	1		402.379	39.7167	8.03351e-25	***	1287.72	48.6445	4.83285e-28	***
19		Sex	NA		NA	NA	NA	NA	NA	NA	NA	2.38127	0.781869	1		19.5633	1.42065	1		0.450319	0.23671	1		0.29451	0.460298	1		3.91443	2.35516	1		1.50174	2.20926	1		1.62131	0.960183	1		7.66972	1.73837	1
19		Taxon:Sex	NA		NA	NA	NA	NA	NA	NA	NA	0.0286468	0.00940595	1		4.58141	0.332694	1		8.60056	2.26044	0.946911		2.16525	1.69206	1		2.47114	1.48679	1		0.331722	0.488006	1		9.83949	0.971203	1		18.9347	0.71527	1
20	Unknown #6	Taxon	0.0929606		2.03991	1		NA	NA	NA	NA	0.0345447	0.154484	1		NA	NA	NA	NA	3.13986	3.09733	0.52055		3.25887	3.39083	0.592406		0.000533131	0.00093791	1		2.54744	4.04256	1		18.2896	10.659	3.13057e-08	***	7.86372	6.73823	5.76302e-05	***
20		Sex	0.00454283		0.0996869	1		NA	NA	NA	NA	0.0813995	0.364019	1		NA	NA	NA	NA	5.57181	10.9927	0.0650636		1.08239	2.25244	1		2.76133	4.85786	1		1.74183	2.76412	1		1.9181	6.7071	0.0838958		0.439876	2.26152	0.821462
20		Taxon:Sex	0.0045798		0.100498	1		NA	NA	NA	NA	0.300259	1.34276	1		NA	NA	NA	NA	2.937	2.89721	0.582462		2.81603	2.93005	0.774332		2.7274	4.79817	1		2.15257	3.41594	1		6.98149	4.06874	0.00854648	**	3.45854	2.96354	0.0848458
21	Unknown #7	Taxon	0.0570657		0.574328	1		NA	NA	NA	NA	4.21209	3.89397	0.929646		2.13103	3.24219	1		8.72509	2.20983	0.963672		12.0472	6.1453	0.119127		2.15103	0.883411	1		0.201477	0.138512	1		88.6932	12.8044	7.35299e-10	***	25.5906	7.16852	2.73301e-05	***
21		Sex	0.0491025		0.494184	1		NA	NA	NA	NA	0.0775594	0.0717018	1		0.00100754	0.00153289	1		6.84798	3.46881	0.599328		5.1607	5.26494	0.525829		3.16665	1.30052	1		6.94828	4.77684	1		2.67537	2.31741	0.747215		2.0472	3.44081	0.446429
21		Taxon:Sex	0.0258359		0.260021	1		NA	NA	NA	NA	3.66401	3.38729	0.929646		0.622393	0.946919	1		0.806113	0.204166	1		2.38844	1.21834	1		0.42658	0.175193	1		0.557339	0.383162	1		8.79523	1.26974	1		6.12535	1.71585	0.760253

## Sheet: summary
			All taxa		cassioides-tyndarus		melampus-sudetica		euryale- ligea		euryale adyte-euryale isarica
Compound			Body	Wing	Body	Wing	Body	Wing	Body	Wing	Body	Wing
1	6,10,14-trimethyl-2-pentadecanone	Taxon	***	***	***	*	NA			NA
		Sex		**		*	NA			NA
		Taxon:Sex	***	***	**	*	NA			NA
2	Unknown #1	Taxon	***	***		*
		Sex	*	**		***			*
		Taxon:Sex	***			*
3	Unknown #2	Taxon	***	***		*
		Sex				***
		Taxon:Sex	***
4	Heneicosane	Taxon
		Sex
		Taxon:Sex
5	Docosane	Taxon	***	***				NA
		Sex						NA
		Taxon:Sex						NA
6	Tricosane	Taxon	***	***	***	***
		Sex	***		***	*
		Taxon:Sex	***		***
7	(Z)-9-Octadecenamide	Taxon	***	***
		Sex	*		*
		Taxon:Sex
8	Pentacosane	Taxon	***	***	**	*	***
		Sex					*
		Taxon:Sex	***
9	Hexacosane	Taxon		**		NA		NA
		Sex	**			NA		NA
		Taxon:Sex				NA		NA
10	Heptacosane	Taxon	***	***		***			*
		Sex	***	***	***	***				***		**
		Taxon:Sex			**
11	Octacosane	Taxon	***	***	***			NA
		Sex	**					NA
		Taxon:Sex						NA
12	Nonacosane	Taxon	***	***	***			**
		Sex			***	***
		Taxon:Sex	***	**					*
13	Triacontane	Taxon	***	***	**			NA
		Sex						NA
		Taxon:Sex						NA
14	Hentriacontane	Taxon	***	***	***	**		***
		Sex	**		*
		Taxon:Sex	***		*				***
15	Tritriacontane	Taxon	***	***	*	**				***
		Sex				*
		Taxon:Sex	*	*		*
16	Unknown #3	Taxon	***	***		NA	***		NA	NA	NA	NA
		Sex		*		NA			NA	NA	NA	NA
		Taxon:Sex		***		NA			NA	NA	NA	NA
17	Unknown #4	Taxon	***	***	***		***	***
		Sex
		Taxon:Sex
18	Unknown #5	Taxon	***	***			***	***		***
		Sex	*	*						***		*
		Taxon:Sex
19	Tetratricontane	Taxon	***	***	NA	NA	***	***
		Sex			NA	NA
		Taxon:Sex			NA	NA
20	Unknown #6	Taxon	***	***		NA		NA
		Sex				NA		NA
		Taxon:Sex	**			NA		NA
21	Unknown #7	Taxon	***	***		NA
		Sex				NA
		Taxon:Sex				NA
		Taxon	19	20	9	8	5	5	1	2	0	0
		Sex	8	5	5	7	1	0	1	2	0	2
		Taxon:Sex	9	4	4	3	0	0	2	0	0	0
		NA number of compounds	_	_	1	5	1	5	1	2	1	1
Table S4.Differences in relative abundances of each identified compound (Table S2) among all Erebia butterfly taxa and each sibling pairs. The linear models for each compound with relative abundance of a CHC compound as response variable and species, sex and species-to-sex interaction as explanatory variables. Significance of the dependence was tested by ANOVAs. To account for multiple testing, w…
